# Supplementary material for: To weight or not to weight? Studying the effect of selection bias in three large EHR-linked biobanks
Source: medRxiv. 2024 Feb 13:2024.02.12.24302710. Preprint. [Version 1] doi: 10.1101/2024.02.12.24302710 (PMC10888982; doi:10.1101/2024.02.12.24302710)
Supplement: Supplement 2 [file media-2.xlsx]

## Sheet: aou
phecode	description	group	beta_unweighted	p_value_unweighted	rank_unweighted	pwide_sig_unweighted	beta_weighted	p_value_weighted	rank_weighted	pwide_sig_weighted
CA_101	Malignant neoplasm of the digestive organs	Neoplasms	1.32933	7.8937e-23	1	1	1.47264	1.84626e-08	1	1
CA_136	Benign neoplasm of the digestive organs	Neoplasms	0.53747	2.12934e-19	2	1	0.57736	7.64291e-06	4	1
CA_136.4	Benign neoplasm of colon, rectum, anus and anal canal	Neoplasms	0.535348	1.6116e-18	3	1	0.569145	1.31387e-05	5	1
CA_130	Cancer (solid tumor, excluding BCC)	Neoplasms	0.539233	2.32152e-18	4	1	0.622248	2.63661e-06	2	1
CA_136.41	Benign neoplasm of the colon	Neoplasms	0.538747	4.37336e-18	5	1	0.596658	7.37935e-06	3	1
GI_532	Other disorders of the intestines	Gastrointestinal	0.630191	6.01815e-10	6	1	0.561507	0.0167014	70	0
CA_116	Secondary malignant neoplasm	Neoplasms	0.762282	2.04941e-09	7	1	0.874483	0.00102229	15	0
RE_495	Abnormal findings on diagnostic imaging of lung	Respiratory	0.439145	5.60079e-09	8	1	0.351711	0.0358817	110	0
CA_101.4	Malignant neoplasm of the lower GI tract	Neoplasms	2.31473	2.49564e-08	9	1	3.39839	8.73606e-05	8	0
CA_112	Malignant neoplasm of other and ill-defined sites	Neoplasms	0.552834	3.16809e-08	10	1	0.488646	0.0221225	86	0
GI_535	Intestinal or peritoneal adhesions	Gastrointestinal	0.938247	1.0722e-07	11	1	0.374794	0.292166	516	0
CA_101.42	Malignant neoplasm of anus	Neoplasms	2.34661	1.54752e-07	12	1	3.33295	0.000135556	9	0
RE_479	Pulmonary insufficiency and acute respiratory distress syndrome	Respiratory	0.45212	2.59996e-07	13	1	0.469512	0.0150243	67	0
RE_479.6	Pulmonary collapse [Atelectasis]	Respiratory	0.507798	3.40924e-07	14	1	0.572293	0.0123037	60	0
EM_244	Disorders of lipoprotein metabolism and other lipidemias	Endocrine/Metab	0.486042	5.32613e-07	15	1	0.201301	0.302696	539	0
GI_520.1	Hernia of the abdominal wall	Gastrointestinal	0.437734	1.55474e-06	16	1	0.299451	0.122056	267	0
RE_487.3	Hemoptysis	Respiratory	0.928881	1.6551e-06	17	1	1.18529	0.00667832	38	0
CA_106	Gynecological malignant neoplasms	Neoplasms	0.704262	2.87516e-06	18	1	0.890702	0.00736891	41	0
DE_674	Disorders of pigmentation	Dermatological	0.372655	3.822e-06	19	1	0.377461	0.0325005	102	0
CA_114.4	Carcinoid tumors	Neoplasms	1.46562	6.51515e-06	20	1	1.33448	0.0316243	101	0
EM_256	Disorders of fluid, electrolyte and acid-base balance	Endocrine/Metab	0.287626	7.07689e-06	21	1	0.323403	0.018262	74	0
GI_520	Hernia	Gastrointestinal	0.312438	8.00618e-06	22	1	0.124006	0.405	671	0
BI_164	Anemia	Blood/Immune	0.243397	1.56374e-05	23	1	0.209316	0.0835504	193	0
CA_138	Benign neoplasm of the skin	Neoplasms	0.261108	2.66314e-05	24	1	0.410962	0.00174903	18	0
CA_114.1	Malignant neuroendocrine tumors	Neoplasms	1.64084	3.19482e-05	25	1	1.90766	0.00710394	40	0
GI_529.1	Diarrhea	Gastrointestinal	0.27978	3.80304e-05	26	0	0.379121	0.0108861	57	0
CA_136.42	Benign neoplasm of rectum and anus	Neoplasms	0.465797	3.88718e-05	27	0	0.322014	0.220909	421	0
GI_514	Gastrointestinal obstruction	Gastrointestinal	0.439748	4.30516e-05	28	0	0.185702	0.386765	649	0
GI_558	Abnormal findings on diagnostic imaging of the digestive tract	Gastrointestinal	0.486591	4.80003e-05	29	0	0.572821	0.0420024	126	0
DE_670	Seborrheic keratosis	Dermatological	0.27659	5.15906e-05	30	0	0.367825	0.0120421	59	0
RE_486	Other respiratory disorders	Respiratory	0.324211	6.75698e-05	31	0	0.100559	0.566122	883	0
CA_114	Neuroendocrine tumors	Neoplasms	0.782477	7.80422e-05	32	0	0.674703	0.112447	247	0
GI_514.2	Intestinal obstruction	Gastrointestinal	0.528674	8.65863e-05	33	0	0.355578	0.189024	362	0
GI_522	Gastrointestinal inflammation	Gastrointestinal	0.246908	8.71182e-05	34	0	0.457713	0.000818692	14	0
CA_139	Benign sarcoma-related cancers	Neoplasms	0.291343	8.72243e-05	35	0	0.280775	0.101448	220	0
GI_522.1	Inflammatory bowel disease	Gastrointestinal	0.573734	9.01968e-05	36	0	0.335267	0.282485	503	0
RE_483	Pleural effusion	Respiratory	0.4474	9.02061e-05	37	0	0.317494	0.225963	430	0
EM_256.2	Hyposmolality and/or hyponatremia	Endocrine/Metab	0.467608	0.000103677	38	0	0.634849	0.0203601	83	0
MS_707.9	Monoarthritis	Muscloskeletal	1.55054	0.000105721	39	0	1.44982	0.0283986	94	0
EM_200.3	Thyrotoxicosis [hyperthyroidism]	Endocrine/Metab	0.479357	0.000110965	40	0	0.479644	0.0515825	138	0
GI_529	Symptoms involving digestive system	Gastrointestinal	0.211099	0.000130032	41	0	0.326677	0.0082013	47	0
GI_527	Abdominal pain	Gastrointestinal	0.195734	0.000138641	42	0	0.28881	0.010118	54	0
SS_805	Fever	Symptoms	0.289864	0.000143687	43	0	0.232498	0.159714	329	0
CA_106.3	Malignant neoplasm of the ovary	Neoplasms	1.02618	0.000147889	44	0	0.873695	0.123813	270	0
DE_676	Hypertrophic conditions of skin	Dermatological	0.350837	0.000152194	45	0	0.138	0.490015	781	0
CA_106.21	Malignant neoplasm of endometrium	Neoplasms	1.03953	0.000163374	46	0	0.606073	0.352185	603	0
CA_132	Sequelae of cancer	Neoplasms	0.591884	0.00016685	47	0	0.475893	0.157775	325	0
CV_416	Cardiac arrhythmia and conduction disorders	Cardiovascular	0.224295	0.000175572	48	0	0.0166418	0.900074	1253	0
RE_488	Abnormalities of breathing	Respiratory	0.199725	0.000187685	49	0	0.123648	0.289769	511	0
CA_101.3	Malignant neoplasm of the small intestine	Neoplasms	2.0849	0.000196827	50	0	2.10137	0.0552377	146	0
RE_475	Asthma	Respiratory	0.241465	0.000197675	51	0	0.288074	0.0380622	116	0
RE_487	Hemorrhage from respiratory passages	Respiratory	0.432531	0.000207087	52	0	0.783904	0.00238199	20	0
GI_556	Other digestive system symptoms and diseases	Gastrointestinal	0.318664	0.000232947	53	0	0.433787	0.0251461	90	0
MS_716.2	Degenerative disc disease	Muscloskeletal	0.269129	0.000241497	54	0	0.16598	0.294024	523	0
DE_681	Localized swelling, mass and lump of skin and subcutaneous tissue	Dermatological	0.287344	0.000245266	55	0	0.0659777	0.675704	1000	0
CA_101.8	Malignant neoplasm of the pancreas	Neoplasms	1.74249	0.000252744	56	0	3.42701	3.91108e-05	6	0
GU_591	Urinary tract infection [UTI]	Genitourinary	0.225967	0.000293238	57	0	0.317813	0.0200942	81	0
EM_256.7	Volume depletion	Endocrine/Metab	0.335035	0.00032656	58	0	0.273815	0.171389	343	0
SS_840.2	Allergy to insects	Symptoms	0.618863	0.000331902	59	0	0.761267	0.0398134	122	0
CA_101.2	Malignant neoplasm of stomach	Neoplasms	1.39239	0.000337196	60	0	1.079	0.104035	230	0
CV_404	Ischemic heart disease	Cardiovascular	0.230775	0.000347969	61	0	0.173029	0.22568	428	0
CA_102	Malignant neoplasm of the thoracic and respiratory organs	Neoplasms	0.631213	0.000366928	62	0	0.953873	0.00869669	50	0
MB_309	Signs and symptoms involving emotional state	Mental	0.668848	0.000404995	63	0	0.697642	0.0517604	140	0
CA_106.2	Malignant neoplasm of the uterus	Neoplasms	0.817375	0.000516297	64	0	0.532329	0.312891	555	0
GI_557.2	Blood in stool	Gastrointestinal	0.342016	0.000602438	65	0	0.604221	0.0102909	56	0
MS_702	Infective and reactive arthropathies	Muscloskeletal	0.752369	0.000635534	66	0	1.95939	0.000287796	11	0
RE_460.1	Acute upper respiratory infection	Respiratory	0.191017	0.000667489	67	0	0.101959	0.3794	639	0
GE_972.1	Hereditary neuropathy	Genetic	0.34681	0.000757013	68	0	0.212	0.34943	595	0
BI_177	Abnormality of the lymph nodes	Blood/Immune	0.290426	0.000842043	69	0	0.115163	0.54531	852	0
CA_104.3	Malignant neoplasm of connective and soft tissue	Neoplasms	0.683153	0.000857008	70	0	-0.108294	0.817714	1160	0
GI_522.11	Crohn's disease	Gastrointestinal	0.682204	0.000863834	71	0	-0.0614681	0.889044	1241	0
MS_702.1	Pyogenic arthritis [Septic arthritis]	Muscloskeletal	0.786425	0.000870744	72	0	1.76306	0.00168711	17	0
RE_499.1	Cough	Respiratory	0.181924	0.000890459	73	0	0.120711	0.298793	531	0
GI_537	Abnormality of the peritoneum	Gastrointestinal	0.646869	0.000916763	74	0	0.572811	0.193639	371	0
GI_528.2	Vomiting	Gastrointestinal	0.255519	0.000961786	75	0	0.196867	0.220832	420	0
RE_488.1	Dyspnea [Shortness of breath]	Respiratory	0.197969	0.000963208	76	0	0.125747	0.338646	584	0
GI_528.1	Nausea	Gastrointestinal	0.227377	0.00100582	77	0	0.186642	0.206506	393	0
RE_479.3	Respiratory failure	Respiratory	0.471727	0.00101485	78	0	0.436894	0.140545	298	0
GI_522.12	Ulcerative colitis	Gastrointestinal	0.616212	0.00107632	79	0	0.628098	0.131926	287	0
SS_848	Nonspecific abnormal findings of other body structures	Symptoms	0.401266	0.00107955	80	0	0.789854	0.00275009	23	0
GI_552	Other diseases of biliary tract	Gastrointestinal	0.602929	0.00108677	81	0	0.735192	0.0875491	199	0
CV_401	Hypertension	Cardiovascular	0.163018	0.00114567	82	0	0.180554	0.0952137	211	0
GI_546	Other disorders of liver	Gastrointestinal	0.304421	0.00115644	83	0	0.495166	0.0150917	68	0
CV_418	Abnormal results of cardiovascular function studies	Cardiovascular	0.245435	0.00123191	84	0	0.21559	0.21099	398	0
DE_676.2	Scar conditions and fibrosis of skin	Dermatological	0.36062	0.00123303	85	0	-0.115969	0.628768	940	0
GU_619.2	Ovarian cyst	Genitourinary	0.340335	0.00126211	86	0	0.411978	0.0544845	144	0
RE_479.31	Acute respiratory failure	Respiratory	0.50488	0.00130065	87	0	0.119158	0.690928	1016	0
GI_520.14	Ventral hernia	Gastrointestinal	0.503726	0.00131644	88	0	0.211136	0.55322	868	0
GU_619	Noninflammatory disorders of ovary, fallopian tube, and broad ligament	Genitourinary	0.321975	0.00135786	89	0	0.361505	0.0795562	184	0
RE_474.1	Emphysema	Respiratory	0.491546	0.00137698	90	0	0.285418	0.433513	705	0
GI_550	Disorders of the gallbladder	Gastrointestinal	0.291493	0.00140753	91	0	0.272651	0.204748	391	0
EM_239.11	Pure hypercholesterolemia	Endocrine/Metab	0.183577	0.00143055	92	0	0.130138	0.299303	533	0
SS_819	General symptoms and other findings	Symptoms	0.200163	0.00156813	93	0	0.00579261	0.968495	1312	0
GI_510.1	Achalasia of cardia	Gastrointestinal	1.54463	0.00158066	94	0	0.738754	0.305033	547	0
CA_142	Lump or mass in breast or nonspecific abnormal breast exam	Neoplasms	0.21426	0.00162533	95	0	0.0297177	0.829089	1170	0
EM_211	Disorders of adrenal glands	Endocrine/Metab	0.526625	0.00167247	96	0	0.662837	0.0738898	175	0
RE_499	Other symptoms and disorders of the respiratory system	Respiratory	0.169962	0.00169854	97	0	0.091556	0.422324	688	0
CA_103	Malignant neoplasm of the skin	Neoplasms	0.224667	0.00172167	98	0	0.246403	0.11515	253	0
CV_401.1	Essential hypertension	Cardiovascular	0.15531	0.0019277	99	0	0.166578	0.12426	272	0
GI_555	Ascites	Gastrointestinal	0.531254	0.00194844	100	0	0.820422	0.0442592	128	0
RE_460	Respiratory infection	Respiratory	0.166484	0.0019839	101	0	0.101011	0.37004	625	0
MB_282.1	Current tobacco use and nicotine dependence	Mental	0.216852	0.002054	102	0	0.0824974	0.60115	921	0
GI_528	Nausea and vomiting	Gastrointestinal	0.205938	0.00205976	103	0	0.167346	0.241004	449	0
SS_800.1	Chest pain on breathing	Symptoms	0.299965	0.00209064	104	0	0.524144	0.00879385	51	0
GI_557	Gastrointestinal hemorrhage	Gastrointestinal	0.217977	0.00217937	105	0	0.374035	0.021437	84	0
GE_972	Genetic neuromuscular disease	Genetic	0.306011	0.00222745	106	0	0.134373	0.542731	847	0
CA_102.1	Malignant neoplasm of the of bronchus and lung	Neoplasms	0.658024	0.00223091	107	0	1.33982	0.00362144	30	0
CA_136.2	Benign neoplasm of stomach	Neoplasms	0.506763	0.00225924	108	0	0.315152	0.323637	563	0
NS_351.3	Paresthesia of skin*	Neurological	0.413957	0.00245139	109	0	0.54118	0.0413608	124	0
EM_200.2	Goiter	Endocrine/Metab	0.26379	0.00254694	110	0	0.0775604	0.667891	994	0
BI_177.2	Enlargement of lymph nodes [Lymphadenopathy]	Blood/Immune	0.28844	0.00255175	111	0	0.0740095	0.728638	1057	0
DE_682	Other follicular disorders	Dermatological	0.198178	0.00255787	112	0	0.201997	0.164495	334	0
GI_550.1	Gallstones [Cholelithiasis]	Gastrointestinal	0.307697	0.00256404	113	0	0.428843	0.075338	177	0
CV_404.1	Myocardial infarction [Heart attack]	Cardiovascular	0.299933	0.00261975	114	0	0.339188	0.130897	283	0
SS_800	Chest pain	Symptoms	0.150863	0.00325494	115	0	0.178107	0.1051	233	0
MB_282	Nicotine dependence (current and history of)	Mental	0.205892	0.00337372	116	0	0.071448	0.649744	968	0
EM_200.11	Secondary hypothyroidism	Endocrine/Metab	0.336514	0.00340723	117	0	0.414582	0.0762479	178	0
GI_522.9	Gastritis	Gastrointestinal	0.231753	0.0035032	118	0	0.460636	0.0102367	55	0
CV_417.2	Tachycardia	Cardiovascular	0.307906	0.00360529	119	0	-0.0701744	0.774733	1114	0
ID_089.1	Bacterial infections	Infections	0.198505	0.00372956	120	0	0.338297	0.0246023	89	0
CV_401.6	Secondary hypertension	Cardiovascular	0.630832	0.00392893	121	0	0.68438	0.205619	392	0
GI_542	Chronic liver disease	Gastrointestinal	0.264172	0.00411574	122	0	0.346913	0.10396	229	0
CV_413.32	Tricuspid value insufficiency*	Cardiovascular	0.676417	0.00419102	123	0	1.17426	0.0252031	91	0
GI_520.11	Inguinal hernia	Gastrointestinal	0.354981	0.00422471	124	0	0.183569	0.482928	773	0
NS_349	Disorder of nervous system	Neurological	0.421148	0.0046083	125	0	-0.0464418	0.885095	1234	0
DE_678	Other skin and subcutaneous disorders	Dermatological	0.184596	0.0047775	126	0	0.220663	0.107421	238	0
MS_728	Chondropathies	Muscloskeletal	0.266213	0.00489566	127	0	0.494246	0.0154894	69	0
RE_474	Chronic obstructive pulmonary disease [COPD]	Respiratory	0.225479	0.0051323	128	0	0.259242	0.157838	326	0
RE_468	Pneumonia	Respiratory	0.218107	0.00547704	129	0	-0.0157396	0.925873	1283	0
CV_446	Hypotension	Cardiovascular	0.284513	0.00548773	130	0	0.34031	0.12657	275	0
CA_105.1	Malignant neoplasm of the breast, female	Neoplasms	0.312932	0.00574664	131	0	-0.0996432	0.646181	961	0
MB_288.2	Panic disorder [episodic paroxysmal anxiety]	Mental	0.37941	0.00580821	132	0	0.504455	0.106597	235	0
GI_514.3	Ileus	Gastrointestinal	0.547022	0.00582671	133	0	0.25548	0.5374	839	0
DE_682.11	Sebaceous cyst [Epidermal cyst]	Dermatological	0.239647	0.00586532	134	0	0.104677	0.541922	845	0
RE_498	Asphyxia and hypoxemia	Respiratory	0.377529	0.00593279	135	0	0.493709	0.102297	225	0
GI_554	Diseases of the pancreas	Gastrointestinal	0.38254	0.00602399	136	0	0.187718	0.54546	854	0
GU_617	Noninflammatory disorders of cervix	Genitourinary	0.46149	0.00610096	137	0	0.795948	0.00682241	39	0
GI_556.3	Abdominal or pelvic swelling, mass, or lump	Gastrointestinal	0.330727	0.00610392	138	0	0.394198	0.14696	305	0
CV_413.3	Tricuspid valve disorders	Cardiovascular	0.334902	0.00616228	139	0	0.617201	0.017665	71	0
RE_484	Pneumothorax and air leak	Respiratory	0.523597	0.00631604	140	0	0.249276	0.533227	832	0
GI_557.8	Hemorrhage of rectum and anus	Gastrointestinal	0.262562	0.00632363	141	0	0.109057	0.600168	919	0
NS_349.1	Abnormal findings on diagnostic test of central nervous system	Neurological	0.434469	0.00658306	142	0	0.0057622	0.98699	1330	0
CV_416.11	Supraventricular tachycardia	Cardiovascular	0.451851	0.00664196	143	0	0.357193	0.38991	653	0
GI_530	Disease of anus and rectum	Gastrointestinal	0.322661	0.0067747	144	0	0.459946	0.0779081	181	0
BI_181	Autoimmune disease	Blood/Immune	0.166812	0.00683583	145	0	0.0688297	0.600044	918	0
EM_209	Disorders of the pituitary gland and its hypothalamic control	Endocrine/Metab	0.501414	0.00683673	146	0	0.138479	0.741648	1072	0
GI_522.7	Ulceration of the lower GI tract	Gastrointestinal	0.781921	0.00704739	147	0	0.56032	0.344186	589	0
DE_672.1	Acute skin changes due to ultraviolet radiation	Dermatological	0.390053	0.00750109	148	0	0.155064	0.596791	913	0
GI_554.2	Cyst and pseudocyst of pancreas	Gastrointestinal	0.739156	0.00752862	149	0	0.939128	0.16308	332	0
GI_537.1	Peritonitis	Gastrointestinal	0.737132	0.00760909	150	0	1.13211	0.0895719	203	0
MS_729	Other acquired musculoskeletal deformity	Muscloskeletal	0.621753	0.00762081	151	0	0.645454	0.253738	465	0
NS_351.1	Anesthesia of skin*	Neurological	0.379047	0.00779256	152	0	0.450693	0.123303	269	0
CV_404.11	Acute myocardial infarction	Cardiovascular	0.320829	0.00785253	153	0	0.087607	0.744855	1075	0
NS_325	Abnormality of gait and mobility	Neurological	0.317733	0.00815143	154	0	0.347936	0.163665	333	0
ID_057.1	Human immunodeficiency virus	Infections	0.44844	0.00817122	155	0	0.738836	0.0331251	104	0
EM_200	Disorders of thyroid gland	Endocrine/Metab	0.156183	0.00823496	156	0	0.075669	0.555847	873	0
GI_504	Periodontal diseases	Gastrointestinal	-0.369496	0.00827058	157	0	-0.0728406	0.779925	1123	0
CA_136.3	Benign neoplasm of the small intestine	Neoplasms	1.18299	0.00863332	158	0	0.108201	0.869926	1213	0
RE_488.8	Obesity hypoventilation syndrome [OHS]	Respiratory	1.18272	0.00864025	159	0	1.10959	0.249681	460	0
EM_256.32	Alkalosis	Endocrine/Metab	1.18258	0.0086464	160	0	0.306016	0.64236	952	0
GI_542.7	Chronic nonalcoholic liver disease	Gastrointestinal	0.282757	0.00865493	161	0	0.456432	0.0661888	164	0
CM_758	Congenital malformations of digestive system	Congenital	0.599002	0.00879054	162	0	0.958633	0.0179653	73	0
MB_280.13	Alcoholic liver disease	Mental	0.618102	0.00879123	163	0	1.11436	0.031467	100	0
MS_716	Intervertebral disc disorder	Muscloskeletal	0.169727	0.00904193	164	0	0.0176907	0.90038	1254	0
MS_740.7	Dislocation of knee	Muscloskeletal	0.863624	0.00921968	165	0	1.82807	0.00588262	36	0
GI_552.2	Obstruction of bile duct	Gastrointestinal	0.860093	0.00936257	166	0	1.21687	0.114316	250	0
GI_529.5	Constipation	Gastrointestinal	0.186674	0.00959847	167	0	0.343081	0.0413764	125	0
ID_057	Retrovirus	Infections	0.436133	0.00991557	168	0	0.491593	0.201964	385	0
CA_135	Benign neoplasm of the head and neck	Neoplasms	0.390552	0.0100816	169	0	0.113506	0.719489	1047	0
GE_970	Hemoglobinopathies	Genetic	0.614709	0.010105	170	0	0.572854	0.225115	426	0
SS_809.1	Acute pain	Symptoms	0.298023	0.0104249	171	0	0.293682	0.225471	427	0
DE_682.1	Cutaneous cyst	Dermatological	0.221667	0.0104335	172	0	0.0763635	0.654312	972	0
CA_105	Malignant neoplasm of the breast	Neoplasms	0.275954	0.0106722	173	0	-0.196439	0.342267	588	0
GI_504.3	Periodontitis	Gastrointestinal	-0.448849	0.0107199	174	0	-0.389456	0.237989	444	0
CA_103.3	Carcinoma in situ of skin	Neoplasms	0.469282	0.0107285	175	0	0.341283	0.379598	641	0
GI_512	Aphagia and dysphagia	Gastrointestinal	0.22232	0.0111538	176	0	-0.142253	0.417246	680	0
ID_055.1	Molluscum contagiosum	Infections	1.0095	0.0112902	177	0	1.99121	0.0353661	108	0
CA_139.53	Lipoma of skin subcutaneous tissue	Neoplasms	0.391839	0.0116145	178	0	0.0908729	0.786661	1134	0
DE_660	Infection of the skin	Dermatological	0.14106	0.0118568	179	0	0.48138	6.68207e-05	7	0
BI_168	Coagulation defects, purpura and other hemorrhagic conditions	Blood/Immune	0.253008	0.0119251	180	0	0.308196	0.15554	321	0
CM_755	Congenital deformities of skull, face, and jaw	Congenital	0.882792	0.0119883	181	0	0.900312	0.188389	361	0
SO_392.1	Otalgia [ear pain]	Sense organs	0.255115	0.0121846	182	0	0.286723	0.202758	388	0
GI_527.3	Functional dyspepsia	Gastrointestinal	0.276055	0.0124513	183	0	0.329277	0.169597	342	0
CA_101.6	Malignant neoplasm of the liver and intrahepatic bile ducts	Neoplasms	1.033	0.0128019	184	0	1.55875	0.0340802	105	0
GI_514.31	Paralytic ileus	Gastrointestinal	0.5879	0.0133157	185	0	0.209085	0.65732	976	0
GU_612.22	Hypertrophy of breast (Gynecomastia)	Genitourinary	0.42862	0.0135647	186	0	0.0552012	0.874602	1221	0
SO_366	Disorders of conjunctiva	Sense organs	0.44666	0.0139467	187	0	1.0738	0.00748622	42	0
MS_713	Symptoms related to joints	Muscloskeletal	0.123713	0.0140599	188	0	0.136767	0.213584	405	0
GU_585	Kidney stone disease	Genitourinary	0.221781	0.0145328	189	0	0.0708835	0.717003	1044	0
SO_387	Disorders of refraction and accommodation	Sense organs	-0.164323	0.0153591	190	0	-0.095328	0.481513	772	0
GI_506.51	Dry mouth*	Gastrointestinal	0.904795	0.0156877	191	0	1.23834	0.0381162	117	0
BI_171	Elevated white blood cell count [Leukocytosis]	Blood/Immune	0.296352	0.0159229	192	0	0.582616	0.0371233	112	0
CA_106.13	Malignant neoplasm of the cervix	Neoplasms	0.66556	0.016322	193	0	1.24074	0.0398803	123	0
NS_337.3	Toxic polyneuropathy	Neurological	0.66027	0.0167546	194	0	0.362771	0.511973	800	0
MS_741.1	Sprains and strains of shoulder and upper arm	Muscloskeletal	0.234649	0.0179355	195	0	0.300585	0.123223	268	0
GU_614.4	Inflammatory diseases of uterus, except cervix	Genitourinary	0.703103	0.0180125	196	0	1.31742	0.0187667	77	0
RE_471	Other disorders of nose and nasal sinuses	Respiratory	0.191809	0.0186732	197	0	0.0243131	0.888297	1240	0
MS_719	Disorders of muscle	Muscloskeletal	0.179319	0.0186841	198	0	0.150502	0.342137	587	0
BI_175.2	Secondary polycythemia	Blood/Immune	-1.25771	0.0188301	199	0	-1.25771	0.0188301	78	0
GU_626.13	Irregular menstrual cycle	Genitourinary	0.241969	0.0188317	200	0	0.494035	0.00794051	46	0
DE_672	Skin changes due to solar radiation	Dermatological	0.173409	0.0196527	201	0	0.210531	0.166717	337	0
SO_392	Otalgia and effusion of ear	Sense organs	0.232217	0.0202371	202	0	0.335238	0.129606	282	0
NS_347	Other disorders of the brain and CNS	Neurological	0.351136	0.0208625	203	0	0.111113	0.73002	1058	0
EM_200.31	Graves' disease [Toxic diffuse goiter]	Endocrine/Metab	0.511536	0.0209299	204	0	0.0716431	0.874105	1220	0
GU_625	Pain and other symptoms associated with female genital organs	Genitourinary	0.20355	0.0212061	205	0	0.46164	0.017679	72	0
BI_180	Other disorders involving the immune mechanism	Blood/Immune	0.257268	0.0214928	206	0	0.58874	0.0123562	61	0
CA_106.1	Malignant neoplasm of external female genital organs and cervix	Neoplasms	0.557774	0.0221385	207	0	1.377	0.00912249	52	0
CV_433.3	Cerebrovascular insufficiency	Cardiovascular	0.537796	0.0221511	208	0	0.377989	0.426837	695	0
CV_424	Heart failure	Cardiovascular	0.213071	0.0222516	209	0	-0.0371169	0.86466	1207	0
MS_713.2	Effusion of joint	Muscloskeletal	0.207386	0.0222675	210	0	0.151918	0.434858	706	0
BI_170.1	Neutropenia	Blood/Immune	0.375859	0.022539	211	0	0.452048	0.19186	369	0
GE_961	Genetic syndromes associated with neoplasms	Genetic	0.624409	0.0225496	212	0	0.0781794	0.88238	1228	0
EM_209.1	Pituitary hyperfunction	Endocrine/Metab	0.624261	0.0225738	213	0	0.47043	0.452309	719	0
DE_664.42	Psoriatic arthropathy	Dermatological	0.751933	0.0227826	214	0	1.07146	0.203241	389	0
CV_424.1	Left heart failure	Cardiovascular	0.503685	0.0242601	215	0	0.147167	0.774637	1113	0
EM_232.2	Vitamin B group deficiency	Endocrine/Metab	0.248759	0.0249755	216	0	0.0476199	0.853308	1194	0
SS_807.1	Chronic fatigue syndrome	Symptoms	0.381933	0.0249866	217	0	0.0509013	0.870777	1215	0
CM_769	Congenital malformations of spine	Congenital	0.424495	0.0252721	218	0	0.338982	0.430107	698	0
CA_139.5	Lipoma	Neoplasms	0.256747	0.0265087	219	0	0.218743	0.380105	642	0
SO_363	Disorders of lacrimal system	Sense organs	-0.215061	0.0265884	220	0	-0.317326	0.151063	312	0
MB_286.1	Bipolar disorder	Mental	0.264943	0.0267218	221	0	0.738602	0.00525989	33	0
ID_055	Poxvirus	Infections	0.841646	0.02694	222	0	1.20989	0.155587	322	0
MS_713.3	Pain in joint	Muscloskeletal	0.111608	0.0270733	223	0	0.117947	0.28622	505	0
MB_288	Anxiety and anxiety disorders	Mental	0.126677	0.0276662	224	0	0.0636869	0.621512	937	0
CV_417	Abnormalities of heart beat	Cardiovascular	0.141094	0.0276838	225	0	-0.0472384	0.731706	1059	0
GI_532.1	Intestinal fistula	Gastrointestinal	0.698685	0.0279053	226	0	0.320612	0.5856	903	0
MS_704	Systemic vasculitis	Muscloskeletal	0.434852	0.0279844	227	0	0.184214	0.680788	1007	0
RE_480	Pulmonary edema	Respiratory	0.304618	0.0281152	228	0	0.70912	0.038583	118	0
CV_430	Nontraumatic Intracranial hemorrhage	Cardiovascular	0.462653	0.0281398	229	0	0.169649	0.766237	1101	0
RE_496	Abnormal results of pulmonary function studies	Respiratory	0.512357	0.0283238	230	0	0.000248477	0.999595	1343	0
CA_139.3	Benign neoplasm of other connective and soft tissue	Neoplasms	0.35472	0.0287841	231	0	0.486356	0.211843	401	0
RE_484.1	Spontaneous pneumothorax	Respiratory	0.655414	0.0289332	232	0	1.60109	0.00827022	48	0
CV_404.2	Coronary atherosclerosis [Atherosclerotic heart disease]	Cardiovascular	0.150683	0.0290098	233	0	0.0855271	0.577528	897	0
EM_230	Malnutrition and underweight	Endocrine/Metab	0.300302	0.0291797	234	0	-0.0536828	0.844821	1184	0
CV_413.4	Pulmonary valve disorders	Cardiovascular	0.526266	0.0291867	235	0	1.33133	0.00926264	53	0
CV_452	Hemorrhage, NOS	Cardiovascular	0.544781	0.029573	236	0	1.30499	0.00450699	32	0
DE_668.6	Prurigo	Dermatological	0.75788	0.0301357	237	0	0.462306	0.651928	969	0
CV_444	Venous insufficiency	Cardiovascular	0.186197	0.030555	238	0	0.0866672	0.658222	978	0
GU_610	Benign mammary dysplasias	Genitourinary	0.196344	0.0309005	239	0	0.161041	0.351846	602	0
RE_471.5	Nasal polyps	Respiratory	0.457646	0.0318294	240	0	0.370326	0.366761	620	0
CV_444.5	Venous insufficiency (chronic) (peripheral)	Cardiovascular	0.257873	0.0320648	241	0	0.303918	0.217384	414	0
CV_406.1	Pulmonary hypertension	Cardiovascular	0.413626	0.032178	242	0	0.944295	0.0288733	95	0
SS_823	Abnormal serum enzyme levels	Symptoms	0.507596	0.0322063	243	0	0.741591	0.131467	285	0
SS_823.1	Nonspecific elevation of levels of transaminase or lactic acid dehydrogenase [LDH]	Symptoms	0.507596	0.0322063	244	0	0.741591	0.131467	286	0
GU_588	Disorders and findings from impaired renal function	Genitourinary	0.340025	0.0323508	245	0	0.40127	0.257704	468	0
NS_331	Headache	Neurological	0.120535	0.0327068	246	0	0.0794021	0.518515	805	0
CA_122	Lymphoma	Neoplasms	0.398595	0.0327848	247	0	0.119413	0.744599	1074	0
GI_504.1	Gingivitis	Gastrointestinal	-0.6441	0.0328195	248	0	0.458579	0.334355	577	0
MB_286.4	Dysthymic disorder	Mental	0.204921	0.0332213	249	0	0.199756	0.36791	623	0
MS_727	Other disorders of bone	Muscloskeletal	0.136436	0.033289	250	0	-0.0709339	0.592872	909	0
MB_288.41	Agoraphobia	Mental	0.652944	0.03333	251	0	1.23758	0.0635201	159	0
SS_809.3	Pain in limb	Symptoms	0.111083	0.0335178	252	0	0.114143	0.305315	548	0
CV_430.1	Nontraumatic subarachnoid hemorrhage	Cardiovascular	0.651504	0.0335367	253	0	-0.103597	0.900754	1257	0
RE_488.6	Wheezing	Respiratory	0.273136	0.0338507	254	0	0.149719	0.554686	870	0
GI_542.2	Fatty liver disease (FLD)	Gastrointestinal	0.317955	0.0339723	255	0	0.56231	0.117539	259	0
CV_440	Embolism and thrombosis	Cardiovascular	0.176711	0.033976	256	0	0.00561057	0.975404	1318	0
EM_214.12	Postablative ovarian failure	Endocrine/Metab	0.767162	0.0340348	257	0	1.34722	0.0185554	76	0
EM_256.5	Hypokalemia [Hypopotassemia]	Endocrine/Metab	0.197698	0.0350382	258	0	0.177197	0.337714	582	0
CA_142.1	Lump or mass in breast	Neoplasms	0.166737	0.0350464	259	0	0.0994299	0.520465	807	0
MS_724	Other symptoms and disorders of the soft tissue	Muscloskeletal	0.118448	0.0350598	260	0	0.0787399	0.527442	820	0
GU_621.1	Dysplasia of cervix	Genitourinary	0.300644	0.0351045	261	0	0.442845	0.0736725	174	0
BI_170	Decreased white blood cell count	Blood/Immune	0.286232	0.0353074	262	0	0.316192	0.263554	472	0
GI_514.1	Esophageal obstruction (Stricture and stenosis of esophagus)	Gastrointestinal	0.451643	0.0361496	263	0	0.108065	0.793701	1142	0
GI_532.2	Intestinal perforation	Gastrointestinal	0.696923	0.0371969	264	0	-0.145544	0.85329	1193	0
BI_180.3	Paraproteinemias	Blood/Immune	0.461373	0.0375322	265	0	0.740588	0.0932824	207	0
RE_472.1	Paralysis of vocal cords and larynx	Respiratory	-0.862157	0.0387705	266	0	-0.862157	0.0387705	120	0
MS_713.4	Stiffness of joint	Muscloskeletal	0.280776	0.039368	267	0	0.20766	0.421073	686	0
CV_406	Pulmonary heart disease	Cardiovascular	0.293201	0.0395467	268	0	0.532743	0.0721722	171	0
EM_211.2	Adrenocortical insufficiency	Endocrine/Metab	0.609918	0.039556	269	0	0.462084	0.474496	759	0
GU_627.1	Postmenopausal bleeding	Genitourinary	0.238149	0.0398081	270	0	0.346823	0.117319	258	0
GI_550.2	Cholecystitis	Gastrointestinal	0.338588	0.0401938	271	0	0.236425	0.528293	822	0
CV_440.3	Pulmonary embolism	Cardiovascular	0.319205	0.0408253	272	0	0.312326	0.308745	552	0
MS_703	Chrystal arthropathies	Muscloskeletal	0.217639	0.0415485	273	0	-0.183756	0.426737	694	0
RE_467	Laryngitis and tracheitis	Respiratory	0.301119	0.041785	274	0	0.487117	0.094104	208	0
CV_413	Heart valve disorders	Cardiovascular	0.15849	0.0422468	275	0	0.347352	0.0386335	119	0
GU_616	Disorders of uterus, except cervix	Genitourinary	0.253829	0.0433126	276	0	0.147673	0.565151	882	0
GU_610.1	Cystic mastopathy	Genitourinary	0.190269	0.0438201	277	0	0.186837	0.294557	524	0
MS_745.1	Fracture of lower limb	Muscloskeletal	0.232776	0.0439665	278	0	0.243942	0.280336	500	0
SO_389.1	Ocular pain	Sense organs	0.30168	0.0441389	279	0	0.518205	0.095113	209	0
BI_177.4	Lymphedema	Blood/Immune	0.431682	0.0443046	280	0	0.290004	0.515519	801	0
MB_286	Mood [affective] disorders	Mental	0.107762	0.0444905	281	0	0.115104	0.333463	574	0
GU_612.2	Breast conditions, congenital or relating to hormones	Genitourinary	0.36481	0.0445328	282	0	0.285161	0.390883	655	0
MS_714	Deforming dorsopathies	Muscloskeletal	0.200028	0.0449881	283	0	-0.0545206	0.805357	1152	0
MS_719.1	Cramp and spasm	Muscloskeletal	0.181506	0.0452531	284	0	0.112884	0.567698	888	0
GU_581	Renal tubulo-interstitial diseases	Genitourinary	0.209154	0.0456619	285	0	0.250522	0.271913	482	0
RE_474.13	Centrilobular emphysema*	Respiratory	0.772565	0.0457786	286	0	1.03532	0.214652	410	0
BI_180.31	Monoclonal gammopathy	Blood/Immune	0.47723	0.046066	287	0	0.646181	0.183144	355	0
RE_468.2	Bacterial pneumonia	Respiratory	0.348413	0.0462118	288	0	0.715884	0.0920739	206	0
EM_209.12	Syndrome of inappropriate secretion of antidiuretic hormone	Endocrine/Metab	0.898033	0.0463729	289	0	2.77207	0.0360083	111	0
SO_394.23	Central origin vertigo	Sense organs	0.897263	0.0464639	290	0	2.59812	0.0191966	80	0
GE_970.1	Sickle-cell disorders	Genetic	0.897002	0.046477	291	0	1.20903	0.315001	557	0
MS_712	Joint derangements and related disorders	Muscloskeletal	0.22188	0.047204	292	0	0.382351	0.109953	243	0
DE_672.2	Skin changes due to chronic exposure to nonionizing radiation	Dermatological	0.151671	0.0472905	293	0	0.232364	0.135346	290	0
SS_840	Allergy	Symptoms	0.115078	0.0473308	294	0	-0.114395	0.334121	576	0
SS_807	Malaise and fatigue	Symptoms	0.108127	0.0481657	295	0	0.160447	0.177949	350	0
MB_280.31	Cannabis abuse or dependance	Mental	0.352456	0.0483542	296	0	0.470935	0.213536	404	0
NS_351	Disturbances of skin sensation	Neurological	0.136038	0.0483896	297	0	-0.00120322	0.993255	1333	0
SO_377	Hemorrhage of the eye	Sense organs	0.289627	0.048737	298	0	0.402574	0.233964	440	0
GU_626	Disorders of menstruation and other abnormal bleeding from female genital tract	Genitourinary	0.157904	0.0488909	299	0	0.195926	0.21682	412	0
MS_715	Other non-inflammatory spondylopathy	Muscloskeletal	0.12534	0.0490611	300	0	0.0548985	0.69941	1026	0
SO_381.3	Esotropia	Sense organs	0.698108	0.0493227	301	0	0.966439	0.166945	338	0
CA_139.52	Lipoma of intrathoracic organs	Neoplasms	0.697601	0.0493726	302	0	1.67855	0.0378237	115	0
GU_614.3	Pelvic inflammatory disease (PID)	Genitourinary	0.463293	0.0494034	303	0	1.03522	0.0201013	82	0
RE_499.4	Throat pain	Respiratory	0.337742	0.0498043	304	0	0.504228	0.135247	289	0
ID_056.2	Anogenital (venereal) warts	Infections	0.425247	0.050166	305	0	0.878621	0.0328253	103	0
DE_668	Dermatitis [eczema]	Dermatological	0.115427	0.0506213	306	0	0.11097	0.374315	630	0
SS_809	Pain	Symptoms	0.0970734	0.0509494	307	0	0.0645996	0.54161	844	0
CV_440.1	Venous thromboembolism	Cardiovascular	0.186631	0.0510203	308	0	-0.0325442	0.867434	1209	0
RE_465.1	Acute Pharyngitis	Respiratory	0.134397	0.0514591	309	0	0.193377	0.16527	336	0
CV_433.1	Occlusion and stenosis of cerebral arteries	Cardiovascular	0.544381	0.0517339	310	0	0.592165	0.334686	579	0
GI_526	Intestinal infection	Gastrointestinal	0.225611	0.0518994	311	0	-0.0566747	0.821001	1164	0
GU_621	Dysplasia of female genital organs	Genitourinary	0.273379	0.0528516	312	0	0.392422	0.109889	242	0
MS_745.2	Fracture of pelvis	Muscloskeletal	0.777246	0.0529678	313	0	3.06357	0.00762158	43	0
CA_135.6	Benign neoplasm of vocal cord or larynx	Neoplasms	0.776356	0.0531095	314	0	0.678277	0.323956	564	0
GI_518	Appendicitis	Gastrointestinal	0.442458	0.0548552	315	0	0.00257712	0.995343	1334	0
ID_003	Escherichia coli	Infections	0.355057	0.0549466	316	0	0.165753	0.689179	1015	0
CA_110	Malignant neoplasm of the endocrine glands	Neoplasms	0.366493	0.0551234	317	0	0.194978	0.614699	933	0
MS_708.1	Osteoarthritis of more than one site	Muscloskeletal	-0.208117	0.0570276	318	0	0.129234	0.57435	894	0
SO_380.11	Optic neuritis	Sense organs	0.697218	0.0571051	319	0	0.309071	0.707019	1034	0
EM_200.21	Diffuse goiter	Endocrine/Metab	0.40098	0.0573155	320	0	0.293944	0.493312	787	0
GI_513.2	Gastric ulcer	Gastrointestinal	0.346704	0.0579538	321	0	0.645431	0.0802638	186	0
CM_758.1	Congenital malformations of intestine	Congenital	0.516528	0.0580628	322	0	0.883013	0.0661054	163	0
CA_139.1	Benign neoplams of the bone and/or cartilage	Neoplasms	0.516437	0.0581072	323	0	1.04136	0.1031	227	0
CV_416.21	Atrial fibrillation	Cardiovascular	0.182346	0.0582209	324	0	-0.10084	0.646621	964	0
RE_465	Pharyngitis	Respiratory	0.130253	0.0582258	325	0	0.190876	0.169436	341	0
EM_239.3	Mixed hyperlipidemia	Endocrine/Metab	-0.163709	0.0587798	326	0	-0.144478	0.461068	738	0
CV_400	Rheumatic fever and chronic rheumatic heart diseases	Cardiovascular	0.288024	0.0589621	327	0	0.630243	0.0615316	153	0
GU_614.54	Abscess or ulceration of vulva	Genitourinary	0.641537	0.0590995	328	0	0.670194	0.355746	606	0
SO_374.9	Retinal occlusions	Sense organs	-0.524184	0.0595062	329	0	-0.0594878	0.903904	1260	0
MS_728.1	Chondromalacia	Muscloskeletal	0.252748	0.0595189	330	0	0.497788	0.0976535	215	0
CA_122.1	Hodgkin lymphoma	Neoplasms	0.639562	0.0595202	331	0	0.211443	0.733176	1061	0
NS_324.34	Tremor	Neurological	0.311778	0.0596765	332	0	0.407112	0.288832	508	0
ID_005.1	Mycobacterium tuberculosis	Infections	0.463257	0.0599025	333	0	0.188094	0.735597	1063	0
RE_477	Inhalation lung injury	Respiratory	0.597402	0.0603448	334	0	0.213241	0.732291	1060	0
CA_139.6	Hemangioma and lymphangioma	Neoplasms	0.185397	0.0603565	335	0	0.0360348	0.870085	1214	0
MB_286.2	Major depressive disorder	Mental	0.12177	0.0604585	336	0	0.186169	0.189485	364	0
CV_400.2	Rheumatic heart disease	Cardiovascular	0.291863	0.0608181	337	0	0.630243	0.0615316	154	0
BI_161	Hemolytic anemias (not specified as genetic)	Blood/Immune	0.782841	0.0613531	338	0	1.29303	0.149215	308	0
BI_161.2	Extrinsic (acquired) hemolytic anemias	Blood/Immune	0.782841	0.0613531	339	0	1.29303	0.149215	309	0
EM_256.6	Fluid overload	Endocrine/Metab	0.359278	0.0621205	340	0	0.607117	0.194566	375	0
SO_381.8	Heterophoria	Sense organs	-1.15668	0.0630414	341	0	-1.15668	0.0630414	156	0
ID_054.1	Hepatitis A	Infections	-1.15549	0.0632247	342	0	-1.15549	0.0632247	157	0
EM_215.1	Testicular hypofunction	Endocrine/Metab	-0.345243	0.0635321	343	0	-0.446485	0.307588	550	0
EM_200.1	Hypothyroidism	Endocrine/Metab	0.124604	0.0637507	344	0	0.0886733	0.541324	843	0
RE_464.1	Acute nasopharyngitis	Respiratory	-0.401203	0.0639809	345	0	-0.565347	0.16181	331	0
ID_005	Mycobacteria	Infections	0.411764	0.0641281	346	0	-0.241883	0.644095	958	0
CA_139.61	Hemangioma	Neoplasms	0.182852	0.0645585	347	0	0.0324198	0.88375	1232	0
CV_440.13	Phlebitis and thrombophlebitis	Cardiovascular	0.260851	0.0652099	348	0	0.269864	0.290219	514	0
NS_325.3	Lack of coordination	Neurological	0.363601	0.0653308	349	0	0.372572	0.361635	613	0
EM_215	Testicular dysfunction	Endocrine/Metab	-0.338586	0.0658975	350	0	-0.456689	0.295503	526	0
NS_320.1	Infective meningitis	Neurological	0.697911	0.0659498	351	0	0.00137497	0.998891	1338	0
MS_725	Osteochondrosis	Muscloskeletal	0.696748	0.0661512	352	0	1.31703	0.0695258	169	0
MS_706.2	Ankylosing spondylitis	Muscloskeletal	0.696823	0.0661573	353	0	0.770325	0.194022	373	0
GE_963	Lysosomal storage disorders	Genetic	0.696392	0.0662358	354	0	-0.124479	0.861309	1204	0
SS_812	Edema	Symptoms	0.128956	0.0674303	355	0	0.152201	0.352254	604	0
GU_602.511	Acute prostatitis	Genitourinary	-0.771595	0.0674382	356	0	-0.771595	0.0674382	166	0
GI_517	Vascular disorders of intestine	Gastrointestinal	0.418602	0.0676162	357	0	0.148212	0.718782	1046	0
GI_500.4	Disturbances in tooth eruption	Gastrointestinal	-0.769182	0.0679849	358	0	-0.769182	0.0679849	167	0
ID_089.3	Fungal infections	Infections	0.115344	0.0680902	359	0	0.412483	0.00309243	27	0
MS_730	Other disorders and symptoms of the musculoskeletal system	Muscloskeletal	0.191507	0.0681997	360	0	0.460765	0.0238023	88	0
GU_597	Other disorders of urethra and urinary tract	Genitourinary	0.254922	0.0684299	361	0	0.577157	0.0674233	165	0
CV_438.2	Aneurysm of iliac or artery of lower extremity	Cardiovascular	0.593353	0.0693761	362	0	1.16898	0.0611249	152	0
DE_679	Skin symptoms	Dermatological	0.110475	0.0694406	363	0	0.122092	0.350592	596	0
MS_712.3	Articular cartilage disorder	Muscloskeletal	0.557581	0.0694796	364	0	0.363794	0.510299	799	0
MB_280.3	Cannabis use disorders	Mental	0.307267	0.0700475	365	0	0.503978	0.164641	335	0
DE_679.1	Rash and other nonspecific skin eruption	Dermatological	0.126223	0.0705506	366	0	0.107922	0.463566	746	0
SO_380.1	Optic neuropathy	Sense organs	0.425515	0.0714593	367	0	0.0157637	0.977923	1321	0
RE_463	Rhinitis and nasal congestion	Respiratory	0.104803	0.0724143	368	0	-0.186308	0.119468	264	0
MS_723.2	Rotator cuff tear or rupture	Muscloskeletal	0.24759	0.0725983	369	0	0.126704	0.632924	945	0
PP_929	Excessive fetal growth	Pregnancy	-0.885938	0.0729637	370	0	-0.885938	0.0729637	173	0
SO_374.6	Peripheral retinal degeneration	Sense organs	0.369702	0.0737127	371	0	0.684325	0.065372	161	0
GI_520.2	Diaphragmatic hernia	Gastrointestinal	0.167969	0.0740186	372	0	-0.0352207	0.859667	1202	0
DE_664.2	Pityriasis	Dermatological	-0.880382	0.0740513	373	0	-0.880382	0.0740513	176	0
CV_417.1	Palpitations	Cardiovascular	0.129532	0.0742667	374	0	0.0422126	0.775915	1117	0
GU_605.1	Male erectile dysfunction*	Genitourinary	0.251474	0.0745627	375	0	0.149611	0.614861	934	0
RE_471.2	Deviated nasal septum	Respiratory	0.221045	0.0749622	376	0	0.303204	0.201089	384	0
CV_449	Other disorders of the circulatory system	Cardiovascular	0.269714	0.0759523	377	0	0.414198	0.220628	419	0
CV_426	Complications and ill-defined descriptions of heart disease	Cardiovascular	0.247692	0.0763576	378	0	0.408747	0.200184	382	0
CA_147	Benign neoplasm of kidney and urinary organs	Neoplasms	0.697563	0.0764992	379	0	0.514767	0.454912	725	0
CV_431.12	Hemorrhagic stroke	Cardiovascular	0.410767	0.0766816	380	0	-0.234428	0.704427	1030	0
GE_963.1	Lipid storage disorders	Genetic	0.696443	0.0767155	381	0	0.185683	0.799313	1146	0
GU_581.33	Stricture or kinking of ureter	Genitourinary	0.695823	0.0768423	382	0	0.481339	0.468481	750	0
GE_971	Genetic coagulation defects	Genetic	0.695791	0.076843	383	0	2.54191	0.00276735	24	0
SO_376.2	Vitreous opacities	Sense organs	0.217947	0.0771198	384	0	0.29392	0.270117	478	0
SO_374.5	Macular degeneration	Sense organs	0.234424	0.0771429	385	0	0.329389	0.303504	543	0
CA_135.5	Benign neoplasm of the paranasal sinus and nasal cavity	Neoplasms	0.359646	0.0778344	386	0	0.332221	0.397226	658	0
CV_425	Cardiomegaly	Cardiovascular	0.190214	0.0779682	387	0	0.203743	0.403191	669	0
GU_626.1	Irregular menstrual cycle/bleeding	Genitourinary	0.145405	0.0791322	388	0	0.268532	0.0994392	218	0
NS_344	Disorders of the circulation of the cerebrospinal fluid	Neurological	0.5515	0.0798206	389	0	0.186702	0.775637	1115	0
EM_200.22	Uninodular goiter [single thyroid nodule]	Endocrine/Metab	0.1916	0.0799059	390	0	0.069409	0.76752	1102	0
MS_700.11	Systemic lupus erythematosus [SLE]	Muscloskeletal	0.339996	0.0804972	391	0	-0.388136	0.321713	560	0
CA_123	Multiple myeloma and malignant plasma cell neoplasms	Neoplasms	0.585687	0.0805643	392	0	0.409434	0.52474	815	0
BI_169.1	Thrombocytopenia	Blood/Immune	0.206715	0.08159	393	0	0.227075	0.400489	666	0
GU_586.2	Cyst of kidney	Genitourinary	0.216367	0.0817546	394	0	0.215556	0.457998	730	0
RE_476	Bronchiectasis	Respiratory	0.39642	0.0820904	395	0	0.264732	0.57583	896	0
EM_200.12	Hypothyroidism (not specified as secondary)	Endocrine/Metab	0.117292	0.0854567	396	0	0.0907401	0.537548	840	0
CV_416.2	Atrial fibrillation and flutter	Cardiovascular	0.164573	0.0857096	397	0	-0.123592	0.572496	892	0
NS_333.2	Insomnia	Neurological	0.12766	0.0870221	398	0	-0.13528	0.395711	656	0
MB_286.11	Bipolar I disorder	Mental	0.250489	0.0874192	399	0	0.662991	0.0480196	134	0
GI_509	Diseases of tongue	Gastrointestinal	0.366066	0.0878317	400	0	-0.130256	0.773379	1109	0
RE_462.2	Chronic sinusitis	Respiratory	0.126828	0.0883719	401	0	-0.264669	0.0726578	172	0
NS_336	Mononeuropathies	Neurological	0.116672	0.0884652	402	0	0.142718	0.345218	590	0
SO_367.7	Scleritis	Sense organs	0.697324	0.0888043	403	0	0.54576	0.41372	679	0
CA_140	Benign neoplasm of the breast	Neoplasms	0.289536	0.089242	404	0	0.150499	0.639728	949	0
MS_707	Other arthropathies	Muscloskeletal	0.120602	0.0897129	405	0	0.224606	0.138134	294	0
GI_520.13	Umbilical hernia	Gastrointestinal	0.278823	0.0899109	406	0	0.557953	0.0680217	168	0
RE_487.1	Epistaxis	Respiratory	0.239789	0.0900392	407	0	0.487676	0.10164	221	0
MS_703.2	Chondrocalcinosis	Muscloskeletal	0.515639	0.0903639	408	0	0.66401	0.290578	515	0
SO_374.91	Transient retinal arterial occlusion [Amaurosis fugax]	Sense organs	-0.837365	0.0904639	409	0	-0.837365	0.0904639	204	0
RE_469.2	Chronic bronchitis	Respiratory	0.331621	0.0906429	410	0	0.17539	0.704026	1029	0
BI_164.6	Anemia secondary to chronic diseases and conditions	Blood/Immune	0.237424	0.0915452	411	0	0.346721	0.289592	509	0
GE_974	Genetic diseases of the eye	Genetic	-0.577038	0.0921742	412	0	0.20058	0.779656	1122	0
BI_169	Platelet defects	Blood/Immune	0.198018	0.0922274	413	0	0.186995	0.484941	776	0
DE_684.11	Alopecia Areata	Dermatological	0.627591	0.0923618	414	0	0.594061	0.417503	682	0
EM_247.4	Disorders of magnesium metabolism	Endocrine/Metab	0.242901	0.0924492	415	0	0.319797	0.308907	553	0
CA_123.1	Multiple myeloma	Neoplasms	0.579355	0.0931235	416	0	0.0321281	0.961869	1308	0
CV_414.1	Hypertrophic cardiomyopathy	Cardiovascular	0.579151	0.0932248	417	0	0.784518	0.211719	399	0
MS_705.1	Rheumatoid arthritis	Muscloskeletal	0.211537	0.0932319	418	0	-0.111163	0.676063	1001	0
SS_808	Syncope and collapse	Symptoms	0.143527	0.0933928	419	0	0.0226768	0.900532	1255	0
DE_685.8	Hyperhidrosis	Dermatological	0.254184	0.0948071	420	0	0.257125	0.403729	670	0
GU_614	Inflammatory diseases of female pelvic organs	Genitourinary	0.130765	0.0961741	421	0	0.400333	0.0150217	66	0
NS_331.6	Migraine	Neurological	0.133937	0.0967511	422	0	0.0553048	0.740989	1070	0
BI_168.3	Spontaneous ecchymoses	Blood/Immune	0.464873	0.0974667	423	0	0.330489	0.464889	747	0
GI_511	Gastro-esophageal reflux disease [GERD]	Gastrointestinal	0.0874919	0.0976289	424	0	-0.0479276	0.677113	1002	0
GU_594.3	Urinary incontinence and enuresis	Genitourinary	0.139375	0.0984707	425	0	0.304	0.107687	239	0
GU_581.31	Hydronephrosis	Genitourinary	0.264309	0.0988822	426	0	0.458508	0.240662	447	0
GU_626.16	Excessive menstruation	Genitourinary	0.170847	0.0990431	427	0	0.288345	0.152261	314	0
CV_436	Atherosclerosis [ASCVD]	Cardiovascular	0.108753	0.100655	428	0	0.0727439	0.632292	943	0
DE_688.1	Sarcoidosis	Dermatological	-0.4464	0.101099	429	0	-0.572351	0.302314	538	0
NS_349.13	Abnormal findings on diagnostic imaging of skull and head	Neurological	0.323895	0.101371	430	0	-0.248439	0.545895	856	0
MS_703.1	Gout	Muscloskeletal	0.183692	0.101378	431	0	-0.266998	0.27527	494	0
CV_431.1	Stroke	Cardiovascular	0.199921	0.102982	432	0	-0.0862127	0.760316	1089	0
NS_322	Other CNS infection	Neurological	0.695889	0.103614	433	0	0.860649	0.27297	490	0
GU_598	Abnormal findings on radiological and other examination of genitourinary organs	Genitourinary	0.294134	0.104587	434	0	0.354984	0.330371	570	0
MS_734	Diseases of the jaws	Muscloskeletal	0.197256	0.105403	435	0	0.00107687	0.996348	1336	0
CA_153	Benign neoplasm of other or unspecified sites	Neoplasms	0.316097	0.10571	436	0	0.525519	0.250223	462	0
GU_594	Abnormality of urination	Genitourinary	0.0907402	0.10638	437	0	0.105789	0.388929	651	0
CM_760.1	Congenital malformations of female genitalia	Congenital	0.624566	0.106691	438	0	0.673052	0.278362	497	0
SO_396.3	Mixed conductive and sensorineural hearing loss	Sense organs	0.327441	0.106948	439	0	0.69297	0.0875174	198	0
SO_369.1	Corneal scars and opacities	Sense organs	-0.428342	0.107215	440	0	-0.355923	0.444781	711	0
CV_430.3	Nontraumatic subdural hemorrhage	Cardiovascular	0.622726	0.107269	441	0	-0.704849	0.427351	696	0
SS_826.3	Raised antibody titer*	Symptoms	0.621887	0.107436	442	0	0.412334	0.646525	963	0
GI_542.3	Hepatic failure	Gastrointestinal	0.621639	0.107539	443	0	0.142476	0.845451	1187	0
BI_168.12	Hemorrhagic disorder due to intrinsic circulating anticoagulants	Blood/Immune	0.571684	0.108009	444	0	0.177144	0.798087	1144	0
EM_239	Hyperlipidemia	Endocrine/Metab	0.0830638	0.108264	445	0	0.0824699	0.460514	736	0
NS_356	Speech disturbance	Neurological	0.286991	0.109011	446	0	0.374183	0.244134	453	0
MS_720	Spontaneous rupture of synovium and tendon	Muscloskeletal	0.411582	0.109025	447	0	-0.25201	0.602445	924	0
GI_526.12	Intestinal infection due to C. difficile	Gastrointestinal	0.409091	0.109938	448	0	-0.368796	0.479419	769	0
ID_015.2	Clostridium difficile	Infections	0.409091	0.109938	449	0	-0.368796	0.479419	770	0
GU_585.1	Renal colic	Genitourinary	0.351686	0.110106	450	0	0.50201	0.334749	580	0
SS_815	Symptoms and signs concerning food and fluid intake	Symptoms	0.457138	0.110931	451	0	0.663131	0.217888	415	0
SO_387.3	Astigmatism	Sense organs	-0.161219	0.112418	452	0	-0.193261	0.305688	549	0
MS_715.4	Spinal stenosis	Muscloskeletal	0.137577	0.113189	453	0	0.0615982	0.755536	1086	0
BI_160	Deficiency anemias	Blood/Immune	0.125387	0.114133	454	0	0.207201	0.24533	454	0
RE_465.2	Chronic Pharyngitis	Respiratory	-0.870288	0.114632	455	0	-0.870288	0.114632	252	0
GI_513	Peptic ulcer	Gastrointestinal	0.186672	0.115422	456	0	0.341719	0.195331	377	0
ID_092	Bacteremia, Sepsis, and SIRS	Infections	0.201626	0.115554	457	0	0.479868	0.0827061	190	0
MS_742	Cartilage tear of knee	Muscloskeletal	0.173391	0.115795	458	0	0.344297	0.150483	310	0
SO_381.1	Paralytic strabismus [Neurogenic strabismus]	Sense organs	0.473025	0.116335	459	0	-0.065641	0.916906	1275	0
MS_715.1	Spondylosis	Muscloskeletal	0.107934	0.116453	460	0	0.0832937	0.593695	910	0
CA_109	Malignant neoplasm of the eye, brain and other parts of central nervous system	Neoplasms	0.33874	0.116881	461	0	0.401608	0.398158	661	0
GU_588.2	Abnormal results of function study of kidney	Genitourinary	0.338081	0.117267	462	0	1.08002	0.00779934	44	0
RE_467.2	Chronic laryngitis and laryngotracheitis	Respiratory	0.393078	0.117362	463	0	1.28884	0.00351359	29	0
DE_668.3	Contact dermatitis	Dermatological	0.101456	0.118059	464	0	0.135389	0.303585	544	0
SS_810	Shock	Symptoms	0.352259	0.118507	465	0	0.473847	0.367232	622	0
MS_724.5	Exostosis	Muscloskeletal	0.178669	0.119085	466	0	-0.18577	0.43017	700	0
GU_618	Noninflammatory disorders of vagina	Genitourinary	0.140109	0.120325	467	0	0.364293	0.0590823	150	0
SO_376	Disorders of vitreous body	Sense organs	0.142651	0.120603	468	0	0.469438	0.0183725	75	0
BI_164.3	Acute posthemorrhagic anemia	Blood/Immune	0.206902	0.121189	469	0	0.0408893	0.877789	1225	0
EM_256.1	Hyperosmolality and/or hypernatremia	Endocrine/Metab	0.430514	0.121999	470	0	-0.319562	0.567346	886	0
GI_526.2	Viral enteritis	Gastrointestinal	0.328693	0.122568	471	0	0.4692	0.278437	498	0
PP_901	Abnormal products of conception	Pregnancy	-0.436889	0.122706	472	0	-0.643526	0.202352	387	0
EM_202.2	Type 2 diabetes	Endocrine/Metab	0.0892915	0.124528	473	0	0.210202	0.118221	262	0
ID_089	Infections	Infections	0.0767375	0.125813	474	0	0.227955	0.0348745	107	0
PP_908	Edema, proteinuria and hypertensive disorders in pregnancy, childbirth and the puerperium	Pregnancy	-0.530374	0.125978	475	0	-0.714661	0.220585	418	0
BI_175	Polycythemias	Blood/Immune	-0.578744	0.126101	476	0	-0.578744	0.126101	274	0
GU_627	Menopausal and postmenopausal disorders	Genitourinary	0.114577	0.126118	477	0	0.0621116	0.680784	1006	0
CV_416.212	Persistent atrial fibrillation*	Cardiovascular	-0.487496	0.127349	478	0	-0.464273	0.542042	846	0
NS_335	Nerve root and plexus disorders	Neurological	0.270324	0.127528	479	0	-0.0302954	0.933494	1290	0
ID_092.2	Sepsis	Infections	0.212311	0.127589	480	0	0.741387	0.0114214	58	0
GE_974.2	Hereditary corneal dystrophies	Genetic	-0.696406	0.127927	481	0	-0.696406	0.127927	278	0
SO_387.1	Hypermetropia	Sense organs	-0.193947	0.128034	482	0	-0.233583	0.364764	618	0
BI_176	Other diseases of blood and blood-forming organs	Blood/Immune	0.26945	0.12812	483	0	0.215033	0.492073	785	0
EM_202	Diabetes mellitus	Endocrine/Metab	0.0875136	0.128413	484	0	0.227825	0.0853621	194	0
SO_360	Inflammation of eyelids	Sense organs	-0.150473	0.128856	485	0	-0.150355	0.500611	791	0
DE_660.122	Dermatophytosis of nail	Dermatological	0.134539	0.131851	486	0	0.635097	0.000776616	13	0
EM_200.9	Abnormal thyroid function studies	Endocrine/Metab	-0.301601	0.131876	487	0	-0.162435	0.692619	1017	0
DE_686	Chronic ulcer of skin	Dermatological	0.190318	0.131966	488	0	0.593301	0.0307809	97	0
RE_464	Nasopharyngitis	Respiratory	-0.3011	0.132216	489	0	-0.35658	0.338321	583	0
GI_502.16	Loss of teeth and edentulism	Gastrointestinal	-0.366863	0.132598	490	0	0.918478	0.0463254	132	0
GU_627.2	Symptomatic menopause	Genitourinary	0.120285	0.132815	491	0	0.0539244	0.738647	1066	0
EM_230.1	Protein-calorie malnutrition	Endocrine/Metab	0.273222	0.133141	492	0	-0.37249	0.32204	561	0
EM_239.1	Hypercholesterolemia	Endocrine/Metab	0.0823555	0.133843	493	0	0.00268255	0.982376	1326	0
ID_054.2	Hepatitis B	Infections	0.360684	0.13391	494	0	0.450137	0.372617	627	0
SO_361.3	Ptosis of eyelid	Sense organs	0.259893	0.13533	495	0	0.489916	0.155869	323	0
NS_350	Other symptoms involving nervous system	Neurological	0.258492	0.136283	496	0	-0.207693	0.526581	819	0
GU_581.3	Obstructive and reflux uropathy	Genitourinary	0.186279	0.136364	497	0	0.358787	0.219485	417	0
MS_708	Osteoarthritis	Muscloskeletal	0.0803466	0.136428	498	0	0.0313218	0.789021	1137	0
MS_724.51	Calcaneal spur	Muscloskeletal	0.230945	0.136819	499	0	-0.189463	0.546643	859	0
NS_343	Disorders of autonomic nervous system	Neurological	-0.293253	0.137013	500	0	-0.331476	0.445019	712	0
MB_299	Mental disorder, not otherwise specified	Mental	0.185046	0.137581	501	0	0.315493	0.272915	489	0
NS_320	Meningitis	Neurological	0.485626	0.138506	502	0	0.53313	0.490095	782	0
CA_104.1	Malignant neoplam of the bone and/or cartilage	Neoplasms	0.484836	0.138797	503	0	0.457981	0.479241	768	0
CA_110.1	Malignant neoplasm of the thyroid	Neoplasms	0.331993	0.139822	504	0	0.245943	0.581638	901	0
SO_389	Other disorders of eye	Sense organs	0.173153	0.139974	505	0	0.21298	0.377858	637	0
DE_688.2	Foreign body granuloma	Dermatological	-0.81569	0.141074	506	0	-0.81569	0.141074	299	0
MS_745.11	Fracture of femur	Muscloskeletal	0.347818	0.141193	507	0	0.643578	0.0998447	219	0
MS_734.6	Temporomandibular joint disorders	Muscloskeletal	0.21831	0.141281	508	0	0.067779	0.817302	1159	0
MS_724.4	Panniculitis	Muscloskeletal	-0.81362	0.141718	509	0	-0.81362	0.141718	301	0
DE_660.1	Fungal infection of the skin	Dermatological	0.103784	0.141764	510	0	0.56774	0.000238244	10	0
CA_104	Malignant sarcoma-related cancers	Neoplasms	0.171084	0.142501	511	0	0.30103	0.237156	443	0
CM_770	Other congenital malformations of musculoskeletal system	Congenital	0.51352	0.143201	512	0	0.497434	0.579578	898	0
GI_529.7	Fecal incontinence and encopresis	Gastrointestinal	0.28098	0.144776	513	0	-0.115273	0.779959	1124	0
DE_660.6	Cellulitis and abscess	Dermatological	0.0975423	0.144849	514	0	0.325565	0.019046	79	0
MS_710.41	Flat foot [pes planus]	Muscloskeletal	-0.246585	0.145586	515	0	0.0202435	0.948282	1298	0
MS_704.5	Giant cell arteritis	Muscloskeletal	0.6095	0.145661	516	0	0.362665	0.669925	995	0
CA_122.2	Non-Hodgkin lymphoma	Neoplasms	0.292539	0.145806	517	0	-0.0152431	0.969563	1313	0
SO_394.22	Vestibular neuronitis	Sense organs	0.608799	0.145902	518	0	0.212865	0.820265	1161	0
CV_436.1	Atherosclerosis of renal artery	Cardiovascular	0.552544	0.146039	519	0	0.273115	0.695991	1021	0
GE_971.1	Hereditary hypo-coagulability	Genetic	0.608304	0.146042	520	0	2.47805	0.00407391	31	0
BI_169.11	Immune thrombocytopenic purpura [ITP]	Blood/Immune	0.6079	0.146155	521	0	0.929068	0.301739	537	0
MB_280.1	Alcohol use disorders	Mental	0.137739	0.147847	522	0	0.351273	0.0984086	217	0
GU_582	Renal failure	Genitourinary	0.113144	0.147894	523	0	0.373691	0.0306936	96	0
NS_333.3	Hypersomnia	Neurological	-0.178754	0.149192	524	0	0.14027	0.60024	920	0
NS_328.1	Dementias	Neurological	0.351825	0.150363	525	0	-0.136621	0.803913	1151	0
CV_438.6	Cerebral aneurysm	Cardiovascular	0.35082	0.150904	526	0	-1.16418	0.077979	182	0
CM_763.3	Congenital malformations of cardiac chambers and connections	Congenital	0.350506	0.151105	527	0	0.573587	0.309904	554	0
ID_004	Streptococcus	Infections	0.194633	0.151442	528	0	0.390396	0.166969	339	0
CA_138.2	Melanocytic nevi*	Neoplasms	0.167308	0.152475	529	0	0.448357	0.0657692	162	0
GI_556.8	Nonspecific abnormal findings in stool contents	Gastrointestinal	0.181639	0.153266	530	0	0.452088	0.101772	222	0
SO_360.4	Blepharitis	Sense organs	-0.169195	0.154154	531	0	-0.102164	0.701557	1028	0
CV_417.3	Bradycardia	Cardiovascular	0.244213	0.15642	532	0	0.302067	0.359565	611	0
NS_341.2	Hemiplegia and hemiparesis	Neurological	0.32181	0.157285	533	0	0.460252	0.29909	532	0
NS_341	Cerebral palsy and other paralytic syndromes	Neurological	0.27663	0.157443	534	0	0.226906	0.571698	890	0
ID_088	Sexually transmitted disease	Infections	0.182305	0.158675	535	0	0.344639	0.240785	448	0
CM_771.4	Congenital anomalies of breast	Congenital	-0.564944	0.160635	536	0	-0.564944	0.160635	330	0
ID_015	Clostridium	Infections	0.354579	0.161124	537	0	-0.413459	0.420026	684	0
NS_345	Encephalopathy	Neurological	0.283358	0.162482	538	0	0.340338	0.524305	814	0
EM_247	Disorders of mineral metabolism and mineral deficiencies	Endocrine/Metab	0.0959998	0.164324	539	0	0.082429	0.598328	917	0
NS_329.8	Altered mental status, unspecified	Neurological	0.217302	0.164469	540	0	0.534523	0.150738	311	0
NS_334	Disorders of facial and cranial nerves	Neurological	0.188578	0.164937	541	0	-0.260695	0.389197	652	0
EM_247.42	Hypomagnesemia*	Endocrine/Metab	0.292965	0.166105	542	0	0.440711	0.295084	525	0
GU_586.5	Renal sclerosis, unspecified	Genitourinary	0.501077	0.16621	543	0	-0.103957	0.899117	1250	0
SO_377.2	Conjunctival hemorrhage	Sense organs	0.264937	0.166825	544	0	0.0272299	0.957169	1307	0
GI_545	Nonspecific abnormal results of function study of liver	Gastrointestinal	0.252769	0.167084	545	0	-0.15899	0.704502	1031	0
DE_675	Atrophic conditions of skin	Dermatological	0.231773	0.167594	546	0	0.422354	0.14783	306	0
GU_594.4	Frequency of urination and polyuria	Genitourinary	0.101278	0.167627	547	0	0.0186518	0.911135	1270	0
EM_256.3	Mixed disorder of acid-base balance	Endocrine/Metab	0.198409	0.168532	548	0	0.627012	0.0505132	136	0
DE_688	Granulomatous disorder of the skin	Dermatological	-0.259345	0.16911	549	0	-0.563448	0.139606	297	0
EM_244.4	Lipodystrophy, not elsewhere classified	Endocrine/Metab	0.541145	0.170139	550	0	0.54351	0.535332	835	0
NS_334.2	Facial nerve disorders and weakness	Neurological	0.247468	0.171663	551	0	-0.0385347	0.916048	1272	0
DE_660.12	Dermatophytosis	Dermatological	0.100179	0.17404	552	0	0.471541	0.00279391	25	0
MS_745	Fractures	Muscloskeletal	0.0887693	0.174684	553	0	0.112936	0.402472	668	0
GU_622.2	Mucous polyp of cervix	Genitourinary	-0.289567	0.17685	554	0	-0.917808	0.0282022	93	0
SS_830	Proteinuria	Symptoms	0.190513	0.177497	555	0	0.217541	0.461068	737	0
CV_436.2	Atherosclerosis of the extremities	Cardiovascular	0.238682	0.179835	556	0	-0.488587	0.246653	457	0
MS_710.3	Deformities of the knee	Muscloskeletal	0.397468	0.180773	557	0	0.744324	0.142859	303	0
SO_377.4	Retinal hemorrhage	Sense organs	0.396081	0.181503	558	0	0.515263	0.341284	585	0
MS_700.2	Sicca syndrome [Sjogren syndrome]	Muscloskeletal	0.269737	0.184338	559	0	0.370188	0.342102	586	0
DE_679.3	Flushing	Dermatological	-0.312972	0.184602	560	0	-0.13303	0.754017	1085	0
CV_440.2	Arterial embolism and thrombosis	Cardiovascular	0.232616	0.185516	561	0	0.140128	0.749354	1080	0
GU_582.1	Acute kidney failure	Genitourinary	0.136086	0.185986	562	0	0.717042	0.00218434	19	0
GI_525.1	Celiac disease	Gastrointestinal	-0.409175	0.186838	563	0	-0.407997	0.461172	739	0
MS_714.3	Scoliosis	Muscloskeletal	0.194663	0.188819	564	0	-0.0342533	0.903332	1259	0
CA_120	Hemo onc - by cell of origin	Neoplasms	0.168864	0.189397	565	0	-0.0178561	0.944605	1295	0
NS_336.51	Lesion of sciatic nerve	Neurological	-0.436188	0.190801	566	0	-0.185136	0.82058	1162	0
CA_109.3	Malignant neoplasm of brain	Neoplasms	0.329158	0.191516	567	0	-0.103334	0.841927	1183	0
MS_740.5	Dislocation of finger	Muscloskeletal	-0.526897	0.191989	568	0	-0.526897	0.191989	370	0
GI_552.1	Cholangitis	Gastrointestinal	0.487684	0.192866	569	0	1.03331	0.194637	376	0
SO_366.1	Pterygium of eye	Sense organs	0.48754	0.192936	570	0	0.369297	0.654995	974	0
MB_287	Psychotic disorder	Mental	0.177285	0.193642	571	0	0.202422	0.547642	861	0
SO_361	Disorders of eyelid function	Sense organs	0.198099	0.193716	572	0	0.344217	0.264762	473	0
CV_423	Abnormal cardiac sounds	Cardiovascular	0.150187	0.194909	573	0	0.743306	0.00306839	26	0
DE_686.1	Pressure ulcer	Dermatological	0.372836	0.195045	574	0	1.09386	0.104431	231	0
CA_138.1	Nevus, non-neoplastic	Neoplasms	0.159275	0.195397	575	0	0.308845	0.242042	450	0
NS_348.2	Myelopathies	Neurological	0.18878	0.195865	576	0	0.397359	0.194109	374	0
NS_334.21	Bell's palsy	Neurological	0.301854	0.196912	577	0	0.586893	0.176852	348	0
GU_617.2	Erosion and ectropion of cervix	Genitourinary	0.530471	0.197505	578	0	1.36919	0.0536243	143	0
MS_719.9	Contractures	Muscloskeletal	-0.29339	0.1977	579	0	0.263396	0.495308	788	0
ID_008	Helicobacter [H. pylori]	Infections	0.229976	0.198327	580	0	0.170146	0.693335	1018	0
PP_911	Excessive vomiting in pregnancy	Pregnancy	-0.650064	0.198506	581	0	-0.650064	0.198506	380	0
PP_908.3	Gestational [pregnancy-induced] hypertension without significant proteinuria	Pregnancy	-0.648324	0.199192	582	0	-0.648324	0.199192	381	0
EM_247.3	Disorders of phosphorus metabolism	Endocrine/Metab	0.28146	0.199314	583	0	-0.147406	0.751827	1084	0
EM_252.5	Disorders of carbohydrate metabolism	Endocrine/Metab	-0.246055	0.199772	584	0	0.0376284	0.924774	1281	0
DE_680.1	Corns and callosities	Dermatological	-0.181237	0.200375	585	0	0.686204	0.0221212	85	0
RE_463.2	Allergic rhinitis	Respiratory	0.0802336	0.200796	586	0	-0.195412	0.117926	261	0
CA_120.2	Lymphoid	Neoplasms	0.225704	0.202793	587	0	0.189473	0.581296	900	0
MS_716.3	Spinal disc displacement (herniation)	Muscloskeletal	0.116764	0.20389	588	0	-0.112736	0.566696	885	0
NS_335.2	Nerve root lesions	Neurological	0.332689	0.204623	589	0	0.0299879	0.952109	1301	0
RE_467.1	Acute laryngitis and tracheitis	Respiratory	0.223767	0.204841	590	0	0.219651	0.515737	802	0
SO_377.5	Vitreous hemorrhage	Sense organs	0.382465	0.207278	591	0	1.49359	0.00274206	22	0
PP_930	Maternal care for abnormality of pelvic organs	Pregnancy	-0.484751	0.20743	592	0	-0.484751	0.20743	394	0
GI_513.1	Esophageal ulcer	Gastrointestinal	0.353225	0.207551	593	0	-0.39968	0.47256	758	0
CV_446.2	Orthostatic hypotension	Cardiovascular	0.221046	0.207571	594	0	0.293788	0.450745	716	0
PP_901.3	Missed abortion	Pregnancy	-0.484321	0.207626	595	0	-0.484321	0.207626	395	0
CV_440.11	Deep vein thrombosis [DVT]	Cardiovascular	0.172194	0.208504	596	0	-0.0349903	0.899751	1252	0
MS_721	Synoviopathy and bursopathy	Muscloskeletal	0.082485	0.209931	597	0	0.217506	0.11135	245	0
EM_252.51	Disorders of intestinal carbohydrate absorption	Endocrine/Metab	-0.260325	0.210495	598	0	-0.28491	0.457606	727	0
DE_660.123	Dermatophytosis of foot [Athelet's foot]	Dermatological	0.153827	0.21108	599	0	0.110008	0.6814	1009	0
BI_168.1	Hypo-coagulability	Blood/Immune	0.217514	0.211385	600	0	0.619907	0.0912622	205	0
PP_949	Complications of labor and delivery NEC	Pregnancy	-0.698477	0.213141	601	0	-0.698477	0.213141	403	0
SO_363.7	Stenosis and insufficiency of lacrimal passages	Sense organs	-0.695641	0.214132	602	0	-0.695641	0.214132	407	0
SS_810.2	Cardiogenic shock	Symptoms	0.444003	0.214291	603	0	-0.553161	0.504964	794	0
CM_763.1	Congenital malformations of great arteries	Congenital	-0.695125	0.214342	604	0	-0.695125	0.214342	408	0
MS_718.3	Mid back pain	Muscloskeletal	0.151381	0.21448	605	0	0.311978	0.292878	518	0
BI_160.1	Iron deficiency anemia	Blood/Immune	0.106323	0.214588	606	0	0.235469	0.232372	436	0
BI_164.1	Microcytic anemia	Blood/Immune	0.106323	0.214588	607	0	0.235469	0.232372	437	0
CV_403	Angina pectoris	Cardiovascular	0.120171	0.214707	608	0	-0.0757668	0.738175	1065	0
GU_586	Other disorders of the kidney and ureters	Genitourinary	0.103986	0.214756	609	0	0.371379	0.0635055	158	0
EM_247.7	Disorders of iron metabolism	Endocrine/Metab	-0.385218	0.215446	610	0	0.224403	0.643562	957	0
EM_239.2	Hyperglyceridemia	Endocrine/Metab	-0.0943458	0.216749	611	0	0.00228977	0.989178	1331	0
SO_371	Cataract	Sense organs	0.0828845	0.217374	612	0	0.255231	0.0880981	200	0
NS_348	Other diseases of spinal cord	Neurological	0.165263	0.218165	613	0	0.393859	0.158028	327	0
SS_840.9	Anaphylactic reaction	Symptoms	0.394128	0.220163	614	0	0.192614	0.765179	1099	0
SO_370	Disorders of iris and ciliary body	Sense organs	0.393575	0.220542	615	0	0.792461	0.172834	345	0
CV_410.2	Endocarditis	Cardiovascular	0.272575	0.220713	616	0	0.374737	0.334639	578	0
CV_413.11	Mitral valve insufficiency	Cardiovascular	0.183252	0.220972	617	0	0.580015	0.0860213	196	0
GU_612.7	Other signs and symptoms in breast	Genitourinary	0.173355	0.224634	618	0	0.135206	0.597416	915	0
GU_610.2	Fibroadenosis of breast	Genitourinary	-0.365719	0.22613	619	0	-0.158275	0.772749	1108	0
MS_745.7	Skull and face fracture	Muscloskeletal	-0.291452	0.22619	620	0	-0.0973481	0.848307	1188	0
DE_669.3	Hidradenitis suppurativa	Dermatological	-0.441346	0.226515	621	0	-1.67089	0.0375222	113	0
RE_466.1	Acute tonsillitis and adenoiditis	Respiratory	0.283108	0.226694	622	0	0.419954	0.351203	597	0
MB_288.4	Phobic disorders	Mental	0.249757	0.227293	623	0	0.716189	0.103572	228	0
BI_172	Other disorders of white blood cells	Blood/Immune	0.264479	0.227884	624	0	0.212869	0.567608	887	0
EM_247.88	Iron deficiency	Endocrine/Metab	0.102478	0.228651	625	0	0.240203	0.218311	416	0
CV_423.1	Cardiac murmurs	Cardiovascular	0.142576	0.228723	626	0	0.890857	0.000346833	12	0
CV_431.11	Cerebral infarction [Ischemic stroke]	Cardiovascular	0.163699	0.229143	627	0	-0.0909002	0.76494	1098	0
MS_700.1	Lupus	Muscloskeletal	0.221026	0.23048	628	0	-0.4053	0.280914	501	0
EM_247.8	Mineral deficiencies	Endocrine/Metab	0.101659	0.230551	629	0	0.258595	0.182379	354	0
GU_581.1	Acute pyelonephritis	Genitourinary	0.210181	0.230561	630	0	-0.134186	0.678963	1004	0
MB_284	Suicide ideation and attempt or self harm	Mental	0.220565	0.23109	631	0	0.669157	0.119591	265	0
MS_700	Diffuse diseases of connective tissue	Muscloskeletal	0.150753	0.231336	632	0	-0.175023	0.527802	821	0
NS_325.2	Difficulty walking	Neurological	0.182464	0.23182	633	0	0.240858	0.411548	675	0
GU_617.3	Stricture and stenosis of cervix	Genitourinary	0.410069	0.232908	634	0	0.713075	0.212553	402	0
MS_700.3	Systemic sclerosis	Muscloskeletal	0.408704	0.233656	635	0	0.121451	0.829697	1171	0
MB_284.2	Suicide and self-inflicted harm	Mental	0.408754	0.233666	636	0	0.455125	0.516233	803	0
ID_004.1	Streptococcus pneumoniae	Infections	0.407356	0.234457	637	0	1.14118	0.107033	236	0
CV_444.1	Varicose veins	Cardiovascular	0.116404	0.234481	638	0	-0.0486313	0.831821	1173	0
NS_350.5	Repeated falls*	Neurological	0.340121	0.234847	639	0	0.0611467	0.896422	1248	0
GI_554.12	Chronic pancreatitis	Gastrointestinal	0.338691	0.235855	640	0	0.235982	0.705713	1032	0
ID_084	Parasites	Infections	0.255387	0.23611	641	0	-0.112124	0.855315	1196	0
CV_431	Stroke and transient cerebral ischemic attacks	Cardiovascular	0.115574	0.236185	642	0	0.0307588	0.89719	1249	0
SO_387.4	Presbyopia	Sense organs	-0.0964564	0.236471	643	0	-0.0304471	0.852087	1190	0
GI_550.4	Cholesterolosis of gallbladder	Gastrointestinal	0.366622	0.237241	644	0	0.124934	0.852802	1192	0
GU_624	Symptoms involving female genital tract	Genitourinary	0.214954	0.237329	645	0	0.872623	0.00792939	45	0
CV_433	Other cerebrovascular disease	Cardiovascular	0.108668	0.238458	646	0	-0.267675	0.191019	366	0
SO_379.2	Eye infection, viral	Sense organs	-0.317573	0.238867	647	0	-1.71748	0.0143359	64	0
BI_160.11	Iron deficiency anemia secondary to blood loss	Blood/Immune	0.183862	0.240282	648	0	-0.269281	0.461445	740	0
NS_346	Brain damage and brain death	Neurological	0.221649	0.242518	649	0	0.525446	0.187145	360	0
PP_908.1	Preeclampsia and eclampsia	Pregnancy	-0.593052	0.242734	650	0	-0.593052	0.242734	451	0
MS_741.3	Sprains and strains of wrist and hand	Muscloskeletal	0.153513	0.244626	651	0	0.158816	0.543484	848	0
MB_287.1	Schizophrenia	Mental	0.261479	0.245669	652	0	0.279014	0.546161	857	0
PP_904	Bleeding in pregnancy	Pregnancy	0.261141	0.246182	653	0	0.357449	0.327173	566	0
CV_439	Hemorrhoids	Cardiovascular	0.0768681	0.247866	654	0	0.0524878	0.711052	1038	0
ID_052.5	Cytomegalovirus [CMV]	Infections	0.42695	0.248098	655	0	0.724337	0.332897	573	0
NS_350.3	Abnormal reflex	Neurological	0.426707	0.248155	656	0	-0.49092	0.441097	708	0
NS_335.1	Nerve plexus lesions	Neurological	0.321697	0.248237	657	0	0.355847	0.532943	830	0
MS_727.5	Cyst of bone	Muscloskeletal	0.345637	0.251526	658	0	0.480008	0.386076	646	0
CM_760	Congenital anomalies of genital organs	Congenital	0.344696	0.252163	659	0	0.809053	0.137772	293	0
GI_524	Functional intestinal disorder	Gastrointestinal	0.114207	0.252439	660	0	-0.171761	0.373722	629	0
GU_592.2	Urethritis	Genitourinary	0.271524	0.253088	661	0	0.599395	0.151159	313	0
GI_515	Heartburn	Gastrointestinal	-0.15922	0.255799	662	0	-0.114844	0.738697	1067	0
MS_741.5	Sprains and strains of knee and leg	Muscloskeletal	0.119039	0.256979	663	0	0.256653	0.224298	424	0
NS_336.52	Meralgia paresthetica	Neurological	-0.380864	0.256985	664	0	-0.514779	0.396952	657	0
DE_662	Rosacea	Dermatological	-0.134781	0.258674	665	0	-0.0641021	0.775945	1118	0
GU_588.1	Disorders resulting from impaired renal function	Genitourinary	0.232539	0.258778	666	0	0.0108691	0.982311	1325	0
GI_522.91	Acute gastritis	Gastrointestinal	0.219154	0.258843	667	0	0.276746	0.50783	798	0
GI_526.1	Bacterial enteritis	Gastrointestinal	0.218022	0.259982	668	0	-0.443735	0.267642	476	0
DE_672.11	Acute dermatitis due to solar radiation	Dermatological	0.45427	0.261113	669	0	1.34372	0.111689	246	0
MS_716.1	Schmorl's nodes	Muscloskeletal	0.45383	0.26133	670	0	-0.690331	0.549587	864	0
SO_393	Mastoiditis and related conditions	Sense organs	0.453612	0.261441	671	0	1.17692	0.12444	273	0
SO_380	Disorders of optic nerve and visual pathways	Sense organs	0.193516	0.262653	672	0	0.307325	0.41204	676	0
BI_164.2	Macrocytic anemia	Blood/Immune	0.16595	0.265151	673	0	0.0851024	0.785825	1131	0
DE_664.4	Psoriasis	Dermatological	0.145675	0.266581	674	0	-0.197161	0.457719	728	0
MS_719.6	Muscle wasting and atrophy	Muscloskeletal	0.324836	0.266591	675	0	0.23913	0.641173	951	0
MS_712.5	Disorder of ligament	Muscloskeletal	0.324815	0.266613	676	0	-0.294463	0.632313	944	0
CV_406.11	Primary pulmonary hypertension	Cardiovascular	0.323797	0.267362	677	0	1.10861	0.0854257	195	0
GI_540.1	Chronic hepatitis	Gastrointestinal	-0.16333	0.269992	678	0	0.36162	0.292878	517	0
GU_597.1	Urethral stricture	Genitourinary	-0.357842	0.270087	679	0	-1.29441	0.0268151	92	0
CA_121.1	Acute leukemia	Neoplasms	0.389433	0.270303	680	0	-0.952987	0.210073	397	0
EM_256.4	Hyperkalemia [Hyperpotassemia]	Endocrine/Metab	0.148472	0.271642	681	0	0.480605	0.115885	256	0
SS_840.6	Drug and medical agent allergy	Symptoms	0.495321	0.272097	682	0	0.495321	0.272097	483	0
SS_840.61	Allergy to other anti-infective agents	Symptoms	0.495321	0.272097	683	0	0.495321	0.272097	484	0
SO_381.5	Vertical strabismus	Sense organs	0.494771	0.272498	684	0	0.494771	0.272498	486	0
GU_581.32	Hydroureter	Genitourinary	0.494196	0.272765	685	0	0.494196	0.272765	487	0
MS_740.8	Dislocation of foot and ankle	Muscloskeletal	0.493913	0.272838	686	0	0.493913	0.272838	488	0
DE_686.2	Non-pressure chronic ulcer	Dermatological	0.146867	0.274319	687	0	0.594027	0.0423315	127	0
RE_481	Interstitial pulmonary diseases	Respiratory	0.164792	0.278047	688	0	0.273648	0.418491	683	0
CV_416.52	Ventricular premature depolarization*	Cardiovascular	0.242541	0.280535	689	0	0.275921	0.496358	790	0
GI_509.1	Glossitis	Gastrointestinal	0.306494	0.28083	690	0	0.32356	0.557567	876	0
ID_054.3	Hepatitis C	Infections	-0.155611	0.28112	691	0	-0.0465412	0.873325	1218	0
EM_232.4	Vitamin D deficiency	Endocrine/Metab	-0.077757	0.282142	692	0	-0.172658	0.266844	475	0
NS_343.3	Complex regional pain syndrome	Neurological	-0.376854	0.282294	693	0	-0.837288	0.315482	558	0
NS_354	Dizziness and giddiness	Neurological	0.0672375	0.284669	694	0	0.07164	0.611219	931	0
CM_771	Congenital malformations of integument	Congenital	-0.186274	0.285506	695	0	0.23792	0.442294	709	0
NS_331.3	Headache syndromes, non migraine	Neurological	0.327828	0.287101	696	0	1.29957	0.0468645	133	0
GU_593	Hematuria	Genitourinary	0.0818226	0.289205	697	0	0.0189598	0.910209	1267	0
SS_840.8	Allergies related to other diseases/symptoms	Symptoms	0.0646144	0.289732	698	0	-0.166194	0.174575	347	0
BI_162	Aplastic anemia	Blood/Immune	0.233291	0.290018	699	0	-0.0660825	0.886635	1237	0
MS_710.43	Cavus deformity of foot	Muscloskeletal	-0.408819	0.29002	700	0	-0.408819	0.29002	512	0
DE_666.2	Idiopathic urticaria	Dermatological	-0.408765	0.290074	701	0	-0.408765	0.290074	513	0
PP_941	Abnormal forces of labor	Pregnancy	-0.25105	0.290287	702	0	-0.156485	0.72218	1051	0
BI_160.2	Megaloblastic anemia	Blood/Immune	0.190548	0.293125	703	0	0.373747	0.347243	591	0
GU_618.3	Atrophic vaginitis	Genitourinary	0.135886	0.293489	704	0	0.0978697	0.697491	1022	0
NS_334.1	Trigeminal nerve disorders [CN5]	Neurological	0.247075	0.293711	705	0	-0.0329252	0.954184	1304	0
GU_604	Disorders of penis	Genitourinary	0.215012	0.294102	706	0	0.123709	0.800205	1147	0
GI_505	Oral cysts	Gastrointestinal	-0.533106	0.295748	707	0	-0.533106	0.295748	527	0
DE_672.21	Actinic keratosis	Dermatological	0.0859493	0.29583	708	0	0.229248	0.174018	346	0
SO_367.2	Keratitis	Sense organs	0.199502	0.296411	709	0	0.231162	0.58063	899	0
ID_052.32	Herpes zoster	Infections	0.11424	0.299034	710	0	-0.105951	0.656961	975	0
CV_416.5	Premature depolarization [Premature beats]	Cardiovascular	0.136909	0.301909	711	0	0.00716557	0.977433	1319	0
MB_280.21	Opioid abuse or dependence	Mental	-0.183459	0.302134	712	0	-0.375326	0.303475	542	0
CV_440.21	Embolism of cerebral or precerebral arteries	Cardiovascular	0.308121	0.302641	713	0	0.119022	0.840227	1181	0
CV_430.2	Nontraumatic intracerebral hemorrhage	Cardiovascular	0.307514	0.302994	714	0	-0.0860753	0.905496	1262	0
GE_983.2	Hemoglobin C trait [Sickle-cell trait]	Genetic	0.433379	0.30459	715	0	-0.223185	0.808936	1157	0
CV_416.211	Paroxysmal atrial fibrillation*	Cardiovascular	0.16304	0.305107	716	0	-0.167006	0.670025	996	0
NS_338	Myasthenia gravis and other myoneural disorders	Neurological	0.432157	0.305356	717	0	1.63783	0.138548	296	0
MS_707.8	Polyarthritis	Muscloskeletal	0.254554	0.305676	718	0	0.552042	0.200441	383	0
MB_293	Eating disorders	Mental	0.277051	0.305707	719	0	-0.0286141	0.95302	1303	0
GU_594.32	Stress incontinence	Genitourinary	0.128518	0.307077	720	0	-0.219025	0.385784	645	0
GI_507.11	Recurrent oral aphthae [Recurrent aphthous stomatitis]	Gastrointestinal	-0.300123	0.308956	721	0	-0.447878	0.360349	612	0
GI_530.2	Anorectal abscess	Gastrointestinal	0.332735	0.309073	722	0	1.73314	0.00310385	28	0
GU_619.23	Polycystic ovary syndrome	Genitourinary	0.372952	0.309233	723	0	0.437501	0.535828	838	0
ID_091	Gangrene	Infections	0.331854	0.309608	724	0	1.37075	0.115561	255	0
RE_463.1	Chronic rhinitis	Respiratory	0.0959362	0.309759	725	0	0.151016	0.413211	677	0
GU_582.21	End stage renal disease [CDK, stage 5]	Genitourinary	-0.199429	0.311374	726	0	0.094914	0.850091	1189	0
ID_052	Herpesvirus	Infections	0.0820661	0.312926	727	0	-0.108771	0.528602	826	0
BI_179	Immunodeficiencies	Blood/Immune	0.21229	0.313302	728	0	0.30871	0.468846	752	0
CV_444.11	Varicose veins of lower extremities	Cardiovascular	0.107322	0.31422	729	0	0.0216789	0.920751	1278	0
DE_660.124	Dermatophytosis of the body	Dermatological	0.195583	0.316996	730	0	0.551054	0.167483	340	0
GU_615	Endometriosis	Genitourinary	0.172439	0.317806	731	0	-0.058112	0.859041	1200	0
RE_469.1	Acute bronchitis	Respiratory	0.0744223	0.318371	732	0	0.203928	0.198308	379	0
NS_352	Disturbances of sensation of smell and taste	Neurological	0.263057	0.318582	733	0	-0.152982	0.769624	1106	0
SO_396.9	Unilateral hearing loss	Sense organs	0.182312	0.318735	734	0	0.197473	0.60146	922	0
NS_333	Sleep disorders	Neurological	0.0552929	0.318829	735	0	0.131994	0.271408	481	0
CM_763.32	Atrial septal defect	Congenital	0.262808	0.318838	736	0	1.08484	0.0586434	149	0
GU_603.1	Hydrocele	Genitourinary	-0.286061	0.31941	737	0	-0.440138	0.443287	710	0
SO_374.42	Diabetic retinopathy	Sense organs	-0.169638	0.32035	738	0	0.156309	0.711315	1039	0
ID_052.3	Varicella zoster virus	Infections	0.104086	0.321854	739	0	0.00115637	0.996081	1335	0
CM_763.2	Congenital malformations of heart valves	Congenital	-0.283461	0.321928	740	0	-0.440956	0.367149	621	0
EM_202.1	Type 1 diabetes	Endocrine/Metab	0.120975	0.322049	741	0	0.167196	0.562976	880	0
GI_523.2	Diverticula of colon	Gastrointestinal	0.0679665	0.323466	742	0	0.211067	0.154352	316	0
GU_612.8	Other specified disorders of breast	Genitourinary	0.125171	0.323729	743	0	0.163141	0.53523	834	0
MS_740.9	Dislocation of vertebra or sternum	Muscloskeletal	-0.462095	0.325015	744	0	-0.462095	0.325015	565	0
SO_391.2	Eustachian tube disorders	Sense organs	0.124327	0.325621	745	0	0.0319429	0.901501	1258	0
CA_108.41	Malignant neoplasm of kidney, except pelvis	Neoplasms	0.234662	0.325911	746	0	1.09816	0.031006	99	0
EM_234	Other nutritional deficiencies	Endocrine/Metab	0.30965	0.326737	747	0	-0.803956	0.233657	438	0
CV_438	Aneurysm or ectasia	Cardiovascular	0.113908	0.327159	748	0	-0.397494	0.172082	344	0
SO_381	Strabismus	Sense organs	0.186076	0.329384	749	0	-0.161078	0.686393	1013	0
RE_478	Aspiration pneumonia	Respiratory	0.273666	0.331806	750	0	-0.0800637	0.869219	1212	0
GI_510.2	Esophagitis	Gastrointestinal	0.0875603	0.332163	751	0	0.0873358	0.643546	956	0
GU_594.1	Retention of urine	Genitourinary	0.102254	0.335195	752	0	0.157208	0.475182	760	0
NS_326	Demyelinating diseases of the central nervous system	Neurological	0.225794	0.33526	753	0	-0.29246	0.59154	907	0
RE_494.1	Dysphonia	Respiratory	0.151243	0.336374	754	0	0.00323085	0.992064	1332	0
MS_711.1	Derangement of meniscus	Muscloskeletal	0.123643	0.337817	755	0	0.0404678	0.860962	1203	0
MS_714.31	Idiopathic scoliosis	Muscloskeletal	0.168358	0.338325	756	0	0.0395791	0.904452	1261	0
GI_523	Diverticular disease [Bowel diverticulosis]	Gastrointestinal	0.0650755	0.339774	757	0	0.213584	0.145918	304	0
BI_168.18	Other nonthrombocytopenic purpura	Blood/Immune	0.290544	0.342514	758	0	0.294526	0.647591	965	0
MS_719.92	Contracture of joint	Muscloskeletal	-0.235541	0.342777	759	0	0.281204	0.505499	795	0
NS_334.11	Trigeminal neuralgia	Neurological	0.289943	0.342966	760	0	-0.044626	0.950109	1300	0
GU_626.11	Oligomenorrhea	Genitourinary	0.13208	0.344399	761	0	0.300641	0.221291	422	0
MS_721.2	Ganglion cyst	Muscloskeletal	0.125625	0.344911	762	0	0.289599	0.257375	467	0
EM_236.11	Morbid obesity	Endocrine/Metab	-0.086989	0.346043	763	0	0.0458906	0.835501	1175	0
EM_252	Other and unspecified disorders of metabolism	Endocrine/Metab	-0.135937	0.346445	764	0	0.0718262	0.827339	1168	0
SO_394.21	Paroxysmal vertigo	Sense organs	-0.141444	0.349661	765	0	-0.533019	0.105772	234	0
MS_722.4	Palmar fascial fibromatosis [Dupuytren]	Muscloskeletal	-0.276274	0.350481	766	0	0.304297	0.566236	884	0
GU_616.3	Malposition of uterus	Genitourinary	-0.408173	0.351285	767	0	-0.408173	0.351285	599	0
MS_740	Dislocation	Muscloskeletal	0.134913	0.351547	768	0	0.42548	0.112952	248	0
MS_721.4	Calcium deposits in tendon and bursa	Muscloskeletal	0.211233	0.351873	769	0	0.781161	0.104673	232	0
MS_710.6	Unequal limb length (acquired)	Muscloskeletal	0.312042	0.353335	770	0	1.43158	0.0458917	130	0
RE_460.2	Acute lower respiratory infection	Respiratory	0.0676951	0.353886	771	0	0.170575	0.273204	492	0
GI_502.3	Diseases of pulp and periapical tissues	Gastrointestinal	-0.155733	0.35405	772	0	0.0455379	0.891825	1244	0
CV_413.2	Aortic valve disorders	Cardiovascular	0.106257	0.354065	773	0	0.475673	0.0584553	148	0
MB_280.91	Psychoactive substance withdrawal	Mental	-0.205819	0.354299	774	0	-0.0433825	0.908938	1266	0
EM_256.31	Acidosis	Endocrine/Metab	0.139384	0.356396	775	0	0.774617	0.0232713	87	0
MS_718	Back pain	Muscloskeletal	-0.0460816	0.356406	776	0	-0.0623908	0.570881	889	0
MS_705.11	Rheumatoid arthritis without rheumatoid factor*	Muscloskeletal	-0.471922	0.358028	777	0	-0.471922	0.358028	609	0
RE_460.3	Pulmonary tuberculosis	Respiratory	0.272692	0.358127	778	0	0.477872	0.495693	789	0
SS_834	Abnormal cytological findings in specimens from genital organs	Symptoms	0.0929485	0.358212	779	0	0.125046	0.504216	793	0
ID_059	Coronavirus	Infections	-0.471497	0.358264	780	0	-0.471497	0.358264	610	0
MS_700.12	Cutaneous lupus erythematosus	Muscloskeletal	-0.338732	0.359477	781	0	-1.27824	0.0545793	145	0
CA_120.1	Myeloid	Neoplasms	0.175978	0.35954	782	0	-0.260813	0.531401	828	0
ID_002	Staphylococcus	Infections	0.154243	0.359894	783	0	0.148395	0.660132	980	0
SO_367	Inflammation of the eye	Sense organs	0.0677173	0.360095	784	0	0.198201	0.177938	349	0
MS_717	Other and unspecified dorsopathies	Muscloskeletal	0.0921187	0.36044	785	0	-0.202088	0.297682	530	0
SO_373.1	Chorioretinal scars	Sense organs	0.203267	0.361334	786	0	0.556959	0.240037	446	0
GI_540.11	Autoimmune hepatitis	Gastrointestinal	-0.160747	0.361354	787	0	0.0362265	0.919006	1277	0
CV_416.22	Atrial flutter	Cardiovascular	0.186383	0.363566	788	0	0.107745	0.820762	1163	0
SO_379	Infection of the eye	Sense organs	-0.235673	0.363622	789	0	-0.884963	0.154705	319	0
ID_019	Treponema	Infections	-0.260467	0.363987	790	0	0.291586	0.674469	998	0
ID_019.1	Treponema pallidum [syphilis]	Infections	-0.260467	0.363987	791	0	0.291586	0.674469	999	0
CA_107	Malignant neoplasm of male genitalia	Neoplasms	0.121696	0.365527	792	0	0.0555433	0.838434	1180	0
GU_626.2	Dysmenorrhea	Genitourinary	0.141142	0.367085	793	0	0.277334	0.330188	569	0
GU_619.22	Corpus luteum cyst or hematoma	Genitourinary	0.259148	0.370555	794	0	0.465055	0.313347	556	0
GI_502.32	Periapical abscess	Gastrointestinal	-0.176741	0.371499	795	0	-0.155267	0.708205	1035	0
GE_962	Disorders of amino-acid transport and metabolism	Genetic	0.289414	0.371799	796	0	-0.59807	0.328869	568	0
MB_289	Obsessive-compulsive disorder	Mental	0.257698	0.372048	797	0	0.438027	0.357475	607	0
GU_605	Male sexual dysfuction	Genitourinary	0.0882327	0.37255	798	0	-0.0439893	0.844924	1185	0
MB_280.2	Opioid use disorders	Mental	-0.152621	0.373316	799	0	-0.547818	0.127122	277	0
CV_448.1	Raynaud's syndrome	Cardiovascular	-0.189175	0.373698	800	0	0.0842533	0.813221	1158	0
DE_685.1	Dyshidrosis	Dermatological	-0.248215	0.374759	801	0	0.565672	0.269694	477	0
GU_620	Noninflammatory disorders of vulva and perineum	Genitourinary	0.177541	0.375077	802	0	-0.109751	0.763139	1096	0
SS_832	Other abnormal findings in urine	Symptoms	-0.114342	0.375102	803	0	-0.0097817	0.971897	1315	0
SO_360.1	Hordeolum	Sense organs	-0.173803	0.375164	804	0	-0.59283	0.133537	288	0
MB_280.4	Sedative, hypnotic, or anxiolytic related disorders	Mental	-0.364977	0.375217	805	0	-0.364977	0.375217	632	0
MB_280.41	Sedative, hypnotic or anxiolytic-related abuse or dependance	Mental	-0.364977	0.375217	806	0	-0.364977	0.375217	633	0
CA_107.2	Malignant neoplasm of the prostate	Neoplasms	0.121556	0.378045	807	0	0.104044	0.705937	1033	0
BI_177.1	Lymphadenitis	Blood/Immune	0.225713	0.379256	808	0	1.10358	0.03079	98	0
EM_248	Disorders of plasma-protein metabolism, NEC	Endocrine/Metab	0.204683	0.380286	809	0	0.531298	0.247989	458	0
MS_711	Disorder of patella	Muscloskeletal	0.0914243	0.380905	810	0	0.00415003	0.983747	1328	0
GI_525	Intestinal malabsorption	Gastrointestinal	-0.168578	0.38248	811	0	-0.413776	0.258486	469	0
RE_466	Tonsillitis and adenoiditis	Respiratory	0.148819	0.384082	812	0	0.248642	0.456024	726	0
NS_340	Myopathies	Neurological	0.243413	0.385922	813	0	-0.281471	0.551584	866	0
GU_629	Female infertility	Genitourinary	0.183708	0.385931	814	0	0.0400762	0.91072	1269	0
MS_710.4	Acquired deformities of the ankle and foot	Muscloskeletal	-0.103981	0.386106	815	0	-0.0340338	0.886361	1236	0
PP_932.3	Genetic disease in fetus affecting management of mother	Pregnancy	0.361054	0.386376	816	0	-0.703407	0.334057	575	0
MS_745.6	Fracture of bones in thorax	Muscloskeletal	0.110664	0.387634	817	0	0.00862057	0.973534	1317	0
GI_554.1	Pancreatitis	Gastrointestinal	0.156787	0.387761	818	0	0.0146977	0.969794	1314	0
CA_148.2	Benign neoplasm of meninges (Meningioma)	Neoplasms	0.270586	0.388065	819	0	-0.2978	0.646413	962	0
NS_326.1	Multiple sclerosis	Neurological	0.215746	0.390092	820	0	-0.280369	0.608926	929	0
ID_054.31	Chronic hepatitis C	Infections	-0.14181	0.390256	821	0	0.126152	0.694578	1020	0
DE_685	Disorders of sweat glands	Dermatological	0.114465	0.3915	822	0	0.35454	0.189758	365	0
GI_510.8	Barrett's esophagus	Gastrointestinal	-0.174273	0.392215	823	0	0.0142493	0.973301	1316	0
RE_469	Bronchitis	Respiratory	0.0541315	0.396017	824	0	0.12435	0.363996	616	0
MB_283	Other mental and behavioral problems	Mental	-0.185205	0.397533	825	0	0.518343	0.285967	504	0
DE_683	Nail disorders	Dermatological	0.0790699	0.397633	826	0	0.329824	0.107872	241	0
CV_413.6	Heart valve replaced	Cardiovascular	0.231115	0.398566	827	0	0.937206	0.0833456	192	0
DE_668.4	Dermatitis due to substances taken internally	Dermatological	0.159542	0.401091	828	0	0.374279	0.254686	466	0
CV_440.22	Thrombosis of cerebral or precerebral arteries	Cardiovascular	0.28909	0.403668	829	0	0.352006	0.693885	1019	0
NS_334.4	Disorders of oculomotor nerves	Neurological	0.289019	0.403753	830	0	-0.521059	0.592294	908	0
CM_751	Congenital anomalies of eye	Congenital	0.253554	0.403888	831	0	1.44273	0.0086342	49	0
MS_714.1	Kyphosis	Muscloskeletal	0.253173	0.404162	832	0	0.147218	0.827203	1167	0
BI_179.1	Hypogammaglobulinemia NOS	Blood/Immune	0.252678	0.404647	833	0	-0.153255	0.808547	1155	0
GU_580	Glomerular diseases	Genitourinary	-0.164823	0.405018	834	0	-0.426296	0.288339	507	0
SO_391	Disorders of the middle ear	Sense organs	0.0668579	0.405315	835	0	0.0781513	0.647685	966	0
MS_708.11	Generalized osteoarthritis	Muscloskeletal	-0.104915	0.40661	836	0	0.356915	0.178345	351	0
SS_820	Elevated erythrocyte sedimentation rate	Symptoms	-0.270894	0.408252	837	0	0.00130347	0.998265	1337	0
DE_669	Neutrophilic and Eosinophilic dermatoses	Dermatological	-0.270423	0.408811	838	0	-1.43354	0.0345541	106	0
EM_200.23	Multinodular goiter	Endocrine/Metab	0.106348	0.408903	839	0	-0.0907647	0.733744	1062	0
GU_625.1	Dyspareunia	Genitourinary	0.181278	0.409572	840	0	0.0266168	0.946189	1296	0
NS_337	Polyneuropathies	Neurological	0.0775489	0.410882	841	0	0.18454	0.398453	662	0
CV_443	Other disorders of arteries and arterioles	Cardiovascular	0.15191	0.412875	842	0	0.064271	0.883814	1233	0
SO_367.21	Corneal ulcer	Sense organs	0.319449	0.415786	843	0	-0.58647	0.535611	836	0
PP_904.11	Threatened abortion	Pregnancy	0.214594	0.41627	844	0	0.544531	0.181307	353	0
GU_622.1	Polyp of corpus uteri	Genitourinary	-0.144821	0.416912	845	0	-0.0838792	0.785838	1133	0
RE_494	Voice disturbance	Respiratory	0.0972392	0.418463	846	0	0.0810896	0.741377	1071	0
SO_390	Disorders of external ear	Sense organs	-0.0614506	0.418801	847	0	0.172087	0.262783	471	0
DE_660.2	Bacterial infection of the skin	Dermatological	0.174345	0.419096	848	0	-0.484136	0.271136	480	0
BI_179.9	Immunodeficiency NOS	Blood/Immune	0.237837	0.419122	849	0	1.01188	0.0882352	201	0
CA_108	Malignant neoplasm of the urinary tract	Neoplasms	0.137308	0.419788	850	0	0.845859	0.0144297	65	0
GI_508	Diseases of lips	Gastrointestinal	0.210816	0.42051	851	0	-0.247743	0.652494	970	0
GI_542.4	Portal hypertension	Gastrointestinal	0.267232	0.422492	852	0	-0.489928	0.501706	792	0
CA_103.1	Melanomas of skin	Neoplasms	0.157389	0.423143	853	0	0.271707	0.46884	751	0
MS_724.1	Myalgia	Muscloskeletal	0.056306	0.423998	854	0	-0.00904313	0.952131	1302	0
ID_020	Borrelia	Infections	0.185385	0.426616	855	0	-0.514717	0.293933	521	0
SO_373	Disorders of choroid	Sense organs	0.168338	0.427391	856	0	0.565735	0.216989	413	0
CV_413.1	Mitral valve disorders	Cardiovascular	0.0718293	0.429008	857	0	0.331795	0.0864571	197	0
GU_592.11	Acute cystitis	Genitourinary	0.11555	0.429209	858	0	0.00849934	0.977642	1320	0
MS_722.1	Plantar fascial fibromatosis [Plantar fasciitis]	Muscloskeletal	-0.0786642	0.429623	859	0	0.105648	0.604929	926	0
NS_329	Symptoms and signs involving cognitive functions and awareness	Neurological	0.077121	0.430675	860	0	0.21895	0.337574	581	0
MS_710.42	Club foot	Muscloskeletal	-0.407111	0.431396	861	0	-0.407111	0.431396	701	0
GE_974.1	Hereditary retinal dystrophy	Genetic	-0.406988	0.431442	862	0	-0.406988	0.431442	702	0
GU_608	Other disorders of male genital organs	Genitourinary	0.120712	0.434789	863	0	-0.258061	0.47972	771	0
SS_826	Other abnormal immunological findings in serum	Symptoms	0.112228	0.436075	864	0	-0.0787744	0.796923	1143	0
MS_741.6	Sprains and strains of ankle and foot	Muscloskeletal	0.0749966	0.437331	865	0	0.136423	0.477399	766	0
MS_741.72	Neck sprain	Muscloskeletal	0.0942503	0.43759	866	0	0.26689	0.246155	456	0
RE_472	Diseases of vocal cords and larynx, not elsewhere classified	Respiratory	0.118585	0.438091	867	0	0.07319	0.805927	1153	0
CM_757	Congenital anomalies of upper GI tract	Congenital	0.28914	0.439404	868	0	0.410151	0.445458	714	0
RE_470	Acute bronchiolitis	Respiratory	0.288875	0.439555	869	0	-0.267145	0.709046	1036	0
SS_847.3	Liver transplant	Symptoms	0.288643	0.439741	870	0	1.00827	0.123832	271	0
MS_705	Rheumatoid arthritis and other inflammatory polyarthropathies	Muscloskeletal	0.0807049	0.439951	871	0	-0.125848	0.560966	878	0
NS_324.314	Torticollis	Neurological	0.213139	0.444841	872	0	1.01371	0.103079	226	0
MS_740.2	Dislocation of shoulder	Muscloskeletal	0.213218	0.444951	873	0	-0.428268	0.483191	774	0
GI_557.1	Hematemesis	Gastrointestinal	0.212745	0.445347	874	0	0.723166	0.231947	433	0
PP_904.1	Hemorrhage in early pregnancy	Pregnancy	0.189502	0.445532	875	0	0.39942	0.301292	536	0
SO_390.4	Impacted cerumen	Sense organs	-0.067371	0.445901	876	0	0.0894176	0.616739	936	0
GI_500	Disorders of tooth develoment	Gastrointestinal	-0.225892	0.447646	877	0	0.755782	0.110828	244	0
CV_433.21	Carotid artery stenosis	Cardiovascular	0.100299	0.448754	878	0	-0.191393	0.525785	817	0
SO_369.4	Corneal degenerations	Sense organs	-0.258876	0.44878	879	0	-0.432818	0.413622	678	0
ID_054.32	Acute hepatitis C	Infections	-0.197276	0.450017	880	0	0.364886	0.445739	715	0
EM_200.4	Thyroiditis	Endocrine/Metab	0.129425	0.450207	881	0	0.437658	0.135632	291	0
GU_614.53	Cyst or abscess of Bartholin's gland	Genitourinary	0.32726	0.451951	882	0	0.32726	0.451951	717	0
MB_302	Developemental delay	Mental	0.327296	0.451991	883	0	0.327296	0.451991	718	0
GI_517.4	Gastrointestinal angiodysplasia	Gastrointestinal	0.326593	0.452516	884	0	0.326593	0.452516	720	0
EM_208.1	Hypoparathyroidism	Endocrine/Metab	0.326464	0.452543	885	0	0.326464	0.452543	721	0
NS_331.2	Post-traumatic headache	Neurological	0.326402	0.45256	886	0	0.326402	0.45256	722	0
SO_396.1	Conductive hearing loss	Sense organs	0.151073	0.452648	887	0	0.280155	0.545507	855	0
CV_447	Nonspecific low blood-pressure reading	Cardiovascular	0.326276	0.452731	888	0	0.326276	0.452731	723	0
GE_976	Genetic diseases primary affecting the kidneys	Genetic	0.326277	0.452793	889	0	0.326277	0.452793	724	0
MS_741.2	Sprains and strains of elbow and forearm	Muscloskeletal	0.232956	0.45471	890	0	0.38769	0.445417	713	0
DE_666.1	Allergic urticaria	Dermatological	0.23242	0.455129	891	0	1.07233	0.0951945	210	0
MS_723.3	Medial epicondylitis (Golfer's elbow)	Muscloskeletal	0.202584	0.456721	892	0	0.503039	0.303399	541	0
SO_386.4	Visual field defects	Sense organs	0.136178	0.456813	893	0	0.268776	0.478872	767	0
GI_546.3	Hepatomegaly	Gastrointestinal	0.135768	0.45738	894	0	0.249624	0.555942	874	0
EM_239.21	Pure hyperglyceridemia	Endocrine/Metab	0.0964424	0.457564	895	0	0.338844	0.225805	429	0
MS_712.61	Recurrent dislocation of joint	Muscloskeletal	-0.289906	0.459872	896	0	-0.289906	0.459872	734	0
CM_766.1	Congenital talipes varus	Congenital	-0.289757	0.460012	897	0	-0.289757	0.460012	735	0
NS_330.12	Partial epilepsy	Neurological	-0.188338	0.460258	898	0	-1.01462	0.0498647	135	0
ID_050	Enterovirus	Infections	0.263725	0.460765	899	0	-0.299489	0.682706	1012	0
RE_468.21	Pneumonia due to Streptococcus pneumoniae	Respiratory	0.26339	0.460968	900	0	1.14118	0.107033	237	0
ID_025	Enterococcus	Infections	0.263426	0.460987	901	0	-0.658813	0.37474	631	0
MB_298	Impulse disorders	Mental	-0.350242	0.461896	902	0	-0.350242	0.461896	741	0
RE_468.5	Pneumonia due to fungus	Respiratory	-0.350196	0.461925	903	0	-0.350196	0.461925	742	0
ID_004.3	Group B Streptococcus	Infections	-0.349649	0.462405	904	0	-0.349649	0.462405	744	0
GU_614.5	Inflammatory disease of cervix, vagina, and vulva	Genitourinary	0.0595227	0.463556	905	0	0.319105	0.0562721	147	0
BI_160.21	Vitamin B12 deficiency anemia due to intrinsic factor deficiency [Pernicious anemia]	Blood/Immune	0.143232	0.46468	906	0	0.37438	0.379438	640	0
MB_296	Personality disorders	Mental	0.131153	0.465366	907	0	0.658834	0.11317	249	0
RE_471.3	Hypertrophy of nasal turbinates	Respiratory	0.142636	0.46569	908	0	-0.37548	0.332148	572	0
CA_108.4	Malignant neoplasm of the kidney	Neoplasms	0.170732	0.469585	909	0	1.0526	0.035683	109	0
SO_380.3	Optic atrophy	Sense organs	0.170411	0.469884	910	0	0.651976	0.213777	406	0
DE_683.1	Ingrowing nail	Dermatological	0.101084	0.474741	911	0	0.483157	0.129201	280	0
EM_232	Vitamin deficiencies	Endocrine/Metab	-0.0476647	0.476255	912	0	-0.19353	0.184219	357	0
CA_144.13	Benign neoplasms of the cervix	Neoplasms	-0.140708	0.47796	913	0	-0.710799	0.0795575	185	0
MS_712.6	Instability of joint	Muscloskeletal	0.164398	0.477965	914	0	0.90206	0.0443076	129	0
NS_342	Plegia and unspecified paralysis	Neurological	-0.224889	0.478558	915	0	0.71298	0.243275	452	0
ID_056	Human papillomavirus	Infections	0.0622106	0.479957	916	0	0.188405	0.289663	510	0
GI_507.3	Oral leukoplakia	Gastrointestinal	0.288962	0.480476	917	0	-1.37763	0.0970465	214	0
MS_705.5	Rheumatism, unspecified	Muscloskeletal	0.206628	0.481907	918	0	-0.15827	0.760324	1090	0
MS_714.6	Spondylolisthesis	Muscloskeletal	0.0973595	0.482999	919	0	-0.0921559	0.7869	1136	0
CV_416.413	Atrioventricular block, complete	Cardiovascular	0.205363	0.483377	920	0	-0.358498	0.548886	863	0
CA_144.21	Leiomyoma of uterus	Neoplasms	0.0662363	0.48458	921	0	0.123626	0.533359	833	0
NS_328	Dementias and cerebral degeneration	Neurological	0.143701	0.485029	922	0	0.0871841	0.854158	1195	0
MS_709.2	Acquired deformities of toe	Muscloskeletal	0.0632552	0.48543	923	0	0.162786	0.399861	665	0
CV_416.412	Atrioventricular block, second degree	Cardiovascular	-0.307509	0.488072	924	0	-0.307509	0.488072	778	0
GI_509.11	Glossodynia	Gastrointestinal	-0.306976	0.488578	925	0	-0.306976	0.488578	779	0
DE_664	Papulosquamous disorders	Dermatological	0.0838393	0.488989	926	0	-0.192867	0.429898	697	0
DE_660.11	Candidiasis of skin and nails	Dermatological	0.153687	0.492819	927	0	1.3585	0.00551456	35	0
GU_616.2	Hypertrophy of uterus	Genitourinary	0.195033	0.494544	928	0	-0.127503	0.80599	1154	0
SO_391.7	Perforation of tympanic membrane	Sense organs	0.19425	0.495688	929	0	1.20376	0.0529468	141	0
SO_380.2	Disorders of optic disc	Sense organs	-0.242903	0.496253	930	0	-0.625941	0.424283	690	0
CA_108.5	Malignant neoplasm of the bladder	Neoplasms	0.169514	0.497027	931	0	0.216867	0.640849	950	0
RE_489	Disorders of diaphragm	Respiratory	0.224292	0.497172	932	0	0.0180068	0.978762	1322	0
GI_530.1	Anal fissure	Gastrointestinal	-0.177248	0.498657	933	0	-0.150306	0.761097	1091	0
MB_280.11	Alcohol abuse and dependence	Mental	0.0675331	0.501488	934	0	0.3124	0.159709	328	0
GU_623	Pelvic organ prolapse and fistulas	Genitourinary	0.0954881	0.502064	935	0	-0.464396	0.153649	315	0
PP_903	Preterm labor (including history of)	Pregnancy	0.188202	0.502478	936	0	0.667737	0.193815	372	0
DE_679.4	Pruritus	Dermatological	0.0639317	0.502564	937	0	0.1886	0.365771	619	0
DE_684.1	Alopecia	Dermatological	0.0881887	0.504506	938	0	0.0257387	0.920793	1279	0
GU_580.2	Chronic nephritic syndrome	Genitourinary	0.25894	0.504708	939	0	-0.445533	0.523496	810	0
SO_391.1	Otitis media	Sense organs	0.0604829	0.504986	940	0	0.0704724	0.711566	1040	0
MS_712.1	Loose body in joint	Muscloskeletal	0.184537	0.506928	941	0	0.108276	0.868588	1211	0
EM_230.3	Anorexia	Endocrine/Metab	0.143677	0.507645	942	0	0.122391	0.761122	1092	0
SO_388	Blindness and low vision	Sense organs	0.107676	0.509001	943	0	1.00984	0.00526074	34	0
NS_336.4	Mononeuritis of upper limb	Neurological	0.0538868	0.51112	944	0	0.024422	0.885605	1235	0
MS_705.3	Polymyalgia rheumatica	Muscloskeletal	-0.189648	0.513435	945	0	-0.0314587	0.955265	1305	0
GU_612	Other nonmalignant breast conditions	Genitourinary	0.0528937	0.514738	946	0	-0.132883	0.405942	672	0
SO_398	Other disorders of ear	Sense organs	0.114218	0.514759	947	0	-0.101083	0.785836	1132	0
GU_594.2	Dysuria	Genitourinary	0.0528737	0.514888	948	0	0.179101	0.300183	535	0
CV_416.1	Paroxysmal tachycardia	Cardiovascular	0.0838996	0.515526	949	0	-0.0863274	0.786774	1135	0
MB_280.9	Psychoactive substance dependance	Mental	-0.0703304	0.517519	950	0	-0.0179431	0.941433	1292	0
CA_135.1	Benign neoplasm of the oral cavity	Neoplasms	0.175112	0.518166	951	0	-0.614283	0.29714	528	0
BI_169.14	Secondary thrombocytopenia	Blood/Immune	0.174584	0.518704	952	0	-1.12824	0.0822017	189	0
GI_510	Diseases of esophagus	Gastrointestinal	0.0520385	0.51872	953	0	0.0310677	0.852643	1191	0
MB_291	Dissociative and somatoform disorders	Mental	0.102832	0.518764	954	0	0.175148	0.595636	912	0
ID_020.1	Lyme disease	Infections	0.150863	0.522103	955	0	-0.514717	0.293933	522	0
GU_626.111	Amenorrhea	Genitourinary	0.0934651	0.52224	956	0	0.334241	0.185843	359	0
MS_717.2	Sacrococcygeal disorders	Muscloskeletal	0.086658	0.52286	957	0	-0.183412	0.462246	743	0
GU_622	Polyp of female genital organs	Genitourinary	-0.0885949	0.522991	958	0	-0.314289	0.232041	435	0
CA_144.3	Benign neoplasms of the ovary	Neoplasms	0.196888	0.525181	959	0	0.204933	0.710061	1037	0
DE_680.2	Keratoderma	Dermatological	0.0997003	0.525635	960	0	0.32129	0.293722	520	0
NS_356.2	Aphasia and dysphasia	Neurological	-0.209289	0.526058	961	0	-0.331747	0.545435	853	0
NS_356.1	Dysarthria	Neurological	0.288355	0.528324	962	0	0.288355	0.528324	823	0
SO_383	Irregular eye movements	Sense organs	0.288342	0.528348	963	0	0.288342	0.528348	824	0
GI_542.9	Hepatic necrosis	Gastrointestinal	0.288331	0.528364	964	0	0.288331	0.528364	825	0
EM_232.27	Vitamin B12 deficiency	Endocrine/Metab	0.117527	0.52843	965	0	0.373747	0.347243	592	0
CV_413.21	Aortic stenosis	Cardiovascular	0.145681	0.529521	966	0	0.238856	0.601827	923	0
GI_540.2	Acute hepatitis	Gastrointestinal	-0.15104	0.531072	967	0	0.515328	0.233735	439	0
CA_121	Leukemia	Neoplasms	-0.150778	0.531436	968	0	-0.341139	0.477232	764	0
EM_204.3	Hypoglycemia	Endocrine/Metab	0.105362	0.53166	969	0	-0.210847	0.616196	935	0
DE_668.1	Atopic dermatitis	Dermatological	0.0893365	0.531857	970	0	0.255622	0.397259	659	0
ID_002.1	Staphylococcus aureus	Infections	0.114243	0.534379	971	0	0.332713	0.351297	600	0
MB_288.3	Generalized anxiety disorder	Mental	0.0664387	0.538298	972	0	0.0201317	0.927141	1285	0
MB_290	Reaction to severe stress, and adjustment disorders	Mental	0.0453967	0.538695	973	0	0.141724	0.378526	638	0
SO_386.2	Diplopia	Sense organs	0.110084	0.542212	974	0	0.644453	0.129448	281	0
GU_614.51	Cervicitis and endocervicitis	Genitourinary	0.0916401	0.542736	975	0	0.389256	0.141997	302	0
GU_614.1	Pelvic peritoneal adhesions, female (postoperative) (postinfection)	Genitourinary	0.153696	0.545241	976	0	-0.243411	0.629957	942	0
MS_745.61	Fracture of vertebrae	Muscloskeletal	-0.110697	0.547126	977	0	-0.591492	0.137401	292	0
GI_542.1	Fibrosis and cirrhosis of liver	Gastrointestinal	0.107249	0.547421	978	0	0.688077	0.107792	240	0
EM_247.5	Disorders of calcium metabolism	Endocrine/Metab	0.0768195	0.547895	979	0	-0.472174	0.117578	260	0
GU_612.5	Mastodynia	Genitourinary	-0.0727639	0.548527	980	0	-0.429424	0.0828493	191	0
EM_204	Abnormal glucose	Endocrine/Metab	-0.0370608	0.548981	981	0	0.0735604	0.589188	905	0
RE_479.32	Chronic respiratory failure	Respiratory	-0.224772	0.549396	982	0	0.456867	0.548232	862	0
CA_125	Other malignant neoplasms of lymphoid, hematopoietic and related tissue	Neoplasms	-0.224616	0.549504	983	0	0.23331	0.748648	1079	0
NS_324.1	Parkinsonism	Neurological	-0.224548	0.549553	984	0	-1.42406	0.0762805	179	0
MS_721.6	Baker's cyst [popliteal cyst]	Muscloskeletal	0.105902	0.549916	985	0	0.271522	0.440157	707	0
CA_121.2	Chronic leukemia	Neoplasms	-0.184583	0.550245	986	0	0.0567373	0.916237	1273	0
MS_709.21	Hallux valgus (Bunion)	Muscloskeletal	0.0664086	0.550676	987	0	0.106924	0.657521	977	0
GU_596.5	Neuromuscular dysfunction of bladder	Genitourinary	0.130844	0.551523	988	0	0.0473809	0.916856	1274	0
MB_290.1	Posttraumatic stress disorder	Mental	-0.0766919	0.551767	989	0	0.11633	0.680396	1005	0
SO_394.2	Vertigo	Sense organs	0.0739472	0.555631	990	0	-0.077261	0.767726	1104	0
MS_706.1	Sacroiliitis	Muscloskeletal	0.145877	0.555897	991	0	0.675907	0.209703	396	0
EM_206	Disorders of pancreatic internal secretion (excl. DM)	Endocrine/Metab	0.252229	0.556015	992	0	0.252229	0.556015	875	0
NS_355.2	Alteration of consciousness	Neurological	-0.0874787	0.556624	993	0	-0.0885706	0.748547	1078	0
SO_387.2	Myopia	Sense organs	-0.0538493	0.559615	994	0	0.050485	0.773854	1111	0
CV_448.9	Peripheral vascular disease NOS [includes PAD]	Cardiovascular	0.0722744	0.560449	995	0	0.0493088	0.870809	1216	0
RE_468.1	Viral pneumonia	Respiratory	0.197568	0.561213	996	0	-0.326962	0.720312	1048	0
ID_061	Influenza virus	Infections	-0.083238	0.566236	997	0	-0.222088	0.421207	687	0
SO_395	Other diseases of inner ear	Sense organs	-0.124691	0.568204	998	0	0.0813264	0.837747	1179	0
NS_355	Coma and other alteration of consciousness	Neurological	-0.0819334	0.569157	999	0	-0.0601469	0.824454	1165	0
CV_416.42	Left bundle branch block	Cardiovascular	-0.123581	0.569917	1000	0	0.250088	0.635936	947	0
ID_009	Pseudomonas	Infections	-0.25227	0.571855	1001	0	-0.25227	0.571855	891	0
GI_522.92	Atrophic gastritis	Gastrointestinal	0.0939885	0.573546	1002	0	-0.0265596	0.949216	1299	0
MS_741.4	Sprains and strains of hip and thigh	Muscloskeletal	0.116727	0.57434	1003	0	0.51356	0.224286	423	0
ID_016	Chlamydia	Infections	0.224671	0.578848	1004	0	-0.853066	0.235163	442	0
GU_610.3	Fibrosclerosis of breast	Genitourinary	0.224588	0.578882	1005	0	0.664236	0.259337	470	0
SO_381.4	Exotropia	Sense organs	0.224086	0.579483	1006	0	-0.783643	0.386138	647	0
SO_369.2	Corneal edema	Sense organs	0.223861	0.579585	1007	0	0.529562	0.425456	692	0
GU_614.52	Vaginitis and vulvovaginitis	Genitourinary	0.0506195	0.581022	1008	0	0.228969	0.224566	425	0
EM_214.1	Ovarian failure	Endocrine/Metab	-0.0835417	0.58246	1009	0	0.429132	0.128038	279	0
ID_052.1	Herpes simplex	Infections	0.0639831	0.583738	1010	0	-0.2383	0.299378	534	0
CV_416.12	Ventricular tachycardia	Cardiovascular	-0.0998888	0.58691	1011	0	-0.0919999	0.837557	1178	0
CM_761	Congenital malformations of the urinary system	Congenital	0.0960588	0.589412	1012	0	-0.133297	0.762468	1093	0
SS_812.2	Angioneurotic edema	Symptoms	0.121454	0.591806	1013	0	0.234789	0.582892	902	0
SO_367.5	Uveitis	Sense organs	0.121131	0.592213	1014	0	0.912817	0.0515936	139	0
MS_745.4	Fracture of foot and toe	Muscloskeletal	0.0655952	0.593036	1015	0	0.496815	0.045899	131	0
CV_438.12	Thoracic aneurysm	Cardiovascular	-0.108497	0.593586	1016	0	-0.299386	0.552882	867	0
CV_438.11	Abdominal aortic aneurysm	Cardiovascular	-0.12071	0.599072	1017	0	-0.501189	0.304697	545	0
EM_202.4	Other specified diabetes*	Endocrine/Metab	-0.141544	0.599272	1018	0	0.0334355	0.947116	1297	0
MB_291.1	Conversion disorder	Mental	0.201297	0.599802	1019	0	-0.466908	0.477159	763	0
GU_596.1	Bladder neck obstruction	Genitourinary	0.160773	0.601315	1020	0	-0.909724	0.115209	254	0
NS_346.1	Postconcussion syndrome	Neurological	0.160013	0.601778	1021	0	0.972654	0.0804184	187	0
MB_280.8	Psychoactive substance abuse	Mental	0.0477242	0.603175	1022	0	0.0673757	0.74253	1073	0
SO_394.1	Meniere's disease	Sense organs	-0.16623	0.604136	1023	0	-0.343672	0.467615	749	0
SO_369	Disorders of the cornea	Sense organs	-0.0805524	0.60628	1024	0	0.165491	0.587558	904	0
GI_502.12	Dental abrasion and erosion	Gastrointestinal	-0.202156	0.61054	1025	0	-0.202156	0.61054	930	0
ID_070	Candidiasis	Infections	0.0511142	0.612523	1026	0	0.247067	0.274906	493	0
MS_709	Acquired deformities of fingers and toes	Muscloskeletal	0.0444886	0.615711	1027	0	0.138307	0.462786	745	0
MS_718.4	Low back pain	Muscloskeletal	0.0280597	0.616876	1028	0	0.0648695	0.604398	925	0
SO_375.12	Angle-Closure Glaucoma	Sense organs	0.183156	0.617143	1029	0	0.405069	0.597639	916	0
MS_721.1	Synovitis and tenosynovitis	Muscloskeletal	0.0415762	0.617797	1030	0	0.276532	0.101935	224	0
DE_676.1	Hypertrophic scar [Keloid scar]	Dermatological	0.103969	0.620143	1031	0	0.348276	0.388722	650	0
CV_414	Cardiomyopathy	Cardiovascular	0.0610908	0.620618	1032	0	-0.503377	0.101856	223	0
MS_728.3	Costochondritis [Tietze's disease]	Muscloskeletal	0.090753	0.620859	1033	0	-0.374731	0.399507	664	0
MS_722	Fasciopathy	Muscloskeletal	-0.0457623	0.621425	1034	0	0.114445	0.546887	860	0
MS_745.5	Fracture of hand or wrist	Muscloskeletal	0.0605922	0.621897	1035	0	0.194658	0.423864	689	0
RE_465.11	Streptococcal tonsillitis/pharyngitis	Respiratory	0.0898884	0.622611	1036	0	0.384124	0.26518	474	0
NS_324.11	Parkinson's disease (Primary)	Neurological	-0.183504	0.626843	1037	0	-1.42406	0.0762805	180	0
GI_507.2	Cellulitis and abscess of mouth	Gastrointestinal	-0.183411	0.62694	1038	0	-0.680944	0.389983	654	0
SO_360.2	Chalazion	Sense organs	0.114835	0.629395	1039	0	0.0966637	0.855547	1197	0
MS_718.5	Sciatica	Muscloskeletal	0.0431211	0.631564	1040	0	0.253801	0.178747	352	0
EM_214	Disorders of ovarian function	Endocrine/Metab	-0.0695405	0.632015	1041	0	0.314473	0.253579	464	0
RE_468.9	Lobar pneumonia*	Respiratory	0.16791	0.632473	1042	0	-0.387923	0.65447	973	0
CA_114.6	Pheochromocytoma	Neoplasms	0.134495	0.632982	1043	0	0.0652891	0.907805	1265	0
SO_375	Abnormal intraocular pressure	Sense organs	-0.0400362	0.633596	1044	0	0.200285	0.272467	485	0
MB_280	Psychoactive substance related disorders	Mental	0.0378101	0.634489	1045	0	0.0952029	0.596842	914	0
CM_763.23	Congenital malformation of aortic and mitral valves	Congenital	-0.138845	0.634609	1046	0	-0.151062	0.775885	1116	0
SO_375.11	Open angle glaucoma	Sense organs	-0.0754244	0.635878	1047	0	0.428264	0.197473	378	0
CV_431.2	Transient cerebral ischemic attack [TIA]	Cardiovascular	0.0667038	0.63641	1048	0	-0.219312	0.43012	699	0
GU_612.1	Inflammatory disease of breast	Genitourinary	0.107772	0.640093	1049	0	0.290219	0.492291	786	0
DE_675.1	Circumscribed scleroderma	Dermatological	0.128364	0.640866	1050	0	0.240126	0.628665	939	0
EM_208	Disorders of parathyroid gland	Endocrine/Metab	0.0715419	0.642014	1051	0	-0.239849	0.484535	775	0
SO_372.1	Aphakia	Sense organs	-0.22459	0.642849	1052	0	-0.22459	0.642849	953	0
CM_766.13	Congenital pes cavus	Congenital	-0.224448	0.643063	1053	0	-0.224448	0.643063	954	0
GE_978	Genetic disorders relating to growth and musculoskeletal system	Genetic	-0.223906	0.643529	1054	0	-0.223906	0.643529	955	0
MS_727.1	Osteonecrosis	Muscloskeletal	-0.131297	0.643784	1055	0	-0.458296	0.376099	635	0
MS_721.5	Bursitis	Muscloskeletal	0.0492401	0.64394	1056	0	-0.10853	0.663585	987	0
GI_506	Diseases of salivary glands	Gastrointestinal	0.0707498	0.644054	1057	0	0.276916	0.373212	628	0
GU_616.1	Endometrial hyperplasia	Genitourinary	-0.108164	0.644945	1058	0	0.13768	0.776485	1119	0
MS_723.51	Achilles tendinitis	Muscloskeletal	0.0761102	0.651219	1059	0	0.22203	0.458081	731	0
SO_374.4	Retinopathy	Sense organs	-0.0597288	0.656386	1060	0	-0.237527	0.469415	753	0
GU_602.1	Benign prostatic hyperplasia	Genitourinary	0.0377589	0.656424	1061	0	0.251836	0.191676	367	0
CV_413.12	Mitral valve prolapse*	Cardiovascular	0.116453	0.657121	1062	0	-0.0616545	0.900653	1256	0
ID_011	Klebsiella	Infections	0.143669	0.658729	1063	0	-0.240526	0.682061	1010	0
PP_938	Other conditions or status of the mother complicating pregnancy, childbirth, or the puerperium	Pregnancy	0.0811843	0.661713	1064	0	-0.12962	0.722326	1052	0
PP_905	Premature rupture of membranes	Pregnancy	0.18509	0.663208	1065	0	0.18509	0.663208	984	0
PP_916.1	Infections of genitourinary tract in pregnancy	Pregnancy	0.184997	0.663292	1066	0	0.184997	0.663292	985	0
DE_674.1	Hypopigmentation	Dermatological	-0.144109	0.665268	1067	0	0.536007	0.351427	601	0
GE_972.11	Hereditary motor and sensory neuropathy	Genetic	0.182871	0.665402	1068	0	0.182871	0.665402	989	0
SS_847.1	Heart transplant	Symptoms	0.182744	0.665456	1069	0	0.182744	0.665456	990	0
EM_209.2	Hypopituitarism	Endocrine/Metab	0.182729	0.665492	1070	0	0.182729	0.665492	991	0
ID_097	Drug resistant microorganisms	Infections	0.0906667	0.668604	1071	0	-0.315882	0.425116	691	0
CA_144	Gynecological benign neoplasms	Neoplasms	0.0365898	0.668687	1072	0	0.0306307	0.862715	1206	0
SS_800.2	Precordial pain	Symptoms	0.0498862	0.668777	1073	0	0.00542254	0.983113	1327	0
RE_466.4	Hypertrophy of tonsils and adenoids	Respiratory	0.134367	0.669447	1074	0	0.989496	0.059104	151	0
GI_502	Diseases of teeth and supporting structures	Gastrointestinal	-0.0413376	0.672176	1075	0	0.137773	0.457768	729	0
GU_582.2	Chronic kidney disease	Genitourinary	0.0379869	0.674231	1076	0	0.138444	0.471253	756	0
DE_683.2	Nail dystrophy*	Dermatological	-0.134667	0.675411	1077	0	-0.211005	0.759966	1088	0
GI_516	Other diseases of stomach and duodenum	Gastrointestinal	-0.0478011	0.676073	1078	0	-0.188328	0.469868	754	0
DE_674.2	Hypepigmentation*	Dermatological	0.0574666	0.677311	1079	0	0.267856	0.37171	626	0
GU_604.5	Balanoposthitis	Genitourinary	-0.174292	0.680907	1080	0	-0.174292	0.680907	1008	0
SO_367.3	Keratoconjunctivitis	Sense organs	0.0835909	0.681169	1081	0	-0.244484	0.563338	881	0
SO_374.11	Serous retinal detachment	Sense organs	-0.172913	0.682406	1082	0	-0.172913	0.682406	1011	0
CV_433.2	Occlusion and stenosis of precerebral arteries	Cardiovascular	0.0500822	0.68288	1083	0	-0.166535	0.538108	841	0
MS_714.5	Spondylolysis	Muscloskeletal	0.162971	0.683341	1084	0	-0.0794907	0.925622	1282	0
CV_416.71	Sick sinus syndrome*	Cardiovascular	-0.1274	0.683381	1085	0	0.37627	0.529639	827	0
DE_660.21	Impetigo	Dermatological	0.0986067	0.683578	1086	0	-0.500723	0.275434	495	0
RE_462	Sinusitis	Respiratory	0.0250953	0.683984	1087	0	-0.193099	0.119878	266	0
CV_416.43	Right bundle branch block	Cardiovascular	-0.0821385	0.686848	1088	0	-0.386725	0.361924	614	0
GU_596	Other disorders of bladder	Genitourinary	0.0486927	0.686892	1089	0	-0.0938982	0.72297	1053	0
CV_414.5	Ischemic cardiomyopathy*	Cardiovascular	0.119061	0.688251	1090	0	0.180306	0.779201	1121	0
SS_814	Jaundice	Symptoms	0.118446	0.689028	1091	0	-0.660237	0.323372	562	0
CA_148.1	Benign neoplasm of eye	Neoplasms	-0.0971046	0.689651	1092	0	-0.35806	0.589941	906	0
SO_394	Disorders of vestibular function	Sense organs	0.0473137	0.691128	1093	0	-0.177655	0.469917	755	0
EM_204.4	Hyperglycemia	Endocrine/Metab	-0.0431281	0.691232	1094	0	0.224672	0.327958	567	0
SO_372	Disorders of lens (excluding cataracts)	Sense organs	-0.119956	0.691959	1095	0	0.104155	0.826983	1166	0
MS_709.1	Acquired deformities of fingers	Muscloskeletal	-0.119477	0.692665	1096	0	-0.436353	0.433511	704	0
MS_701	Osteomyelitis, periostitis, and other infections involving bone	Muscloskeletal	0.0770795	0.693592	1097	0	0.56423	0.248268	459	0
DE_682.4	Acne	Dermatological	0.0462938	0.6942	1098	0	0.091886	0.712499	1042	0
BI_180.2	Polyclonal hypergammaglobulinemia	Blood/Immune	0.112136	0.69699	1099	0	-0.19282	0.765771	1100	0
RE_466.2	Chronic tonsillitis and adenoiditis	Respiratory	0.147889	0.697788	1100	0	-0.240163	0.727079	1056	0
DE_664.1	Lichen planus, nitidus, or striatus	Dermatological	-0.155104	0.697857	1101	0	-0.155104	0.697857	1023	0
CV_441	Arteriovenous malformation	Cardiovascular	-0.154935	0.697996	1102	0	-0.154935	0.697996	1024	0
CV_414.2	Dilated cardiomyopathy*	Cardiovascular	0.147262	0.698547	1103	0	0.316099	0.721873	1050	0
DE_684	Diseases of hair and hair follicles	Dermatological	0.0443419	0.700289	1104	0	-0.0664758	0.75744	1087	0
GI_513.3	Duodenal ulcer	Gastrointestinal	-0.112807	0.7007	1105	0	0.205156	0.737561	1064	0
NS_331.61	Migraine with aura	Neurological	-0.062575	0.703673	1106	0	-0.0620732	0.873854	1219	0
NS_324.3	Abnormal involuntary movements	Neurological	0.0428117	0.705611	1107	0	0.436179	0.0815472	188	0
NS_330.11	Generalized epilepsy	Neurological	-0.10666	0.708568	1108	0	-1.12992	0.0535571	142	0
CA_100	Malignant neoplasm of the head and neck	Neoplasms	0.0823055	0.710033	1109	0	-0.0834563	0.840776	1182	0
GI_542.11	Cirrhosis of liver	Gastrointestinal	0.0684609	0.710559	1110	0	0.725442	0.09798	216	0
NS_330.1	Epilepsy	Neurological	-0.0593731	0.710725	1111	0	-1.00073	0.00593488	37	0
GE_983	Genetic carrier status	Genetic	0.134544	0.711246	1112	0	0.157406	0.836562	1177	0
CM_766.2	Congenital talipes valgus	Congenital	0.134107	0.711975	1113	0	-0.281032	0.662964	983	0
MS_724.52	Osteophyte*	Muscloskeletal	-0.101287	0.715576	1114	0	-0.689387	0.230737	432	0
GI_502.14	Deposits [accretions] on teeth	Gastrointestinal	-0.0789263	0.718325	1115	0	0.881551	0.037529	114	0
EM_229	Other endocrine disorders, NOS	Endocrine/Metab	0.0772976	0.718553	1116	0	0.588509	0.21178	400	0
PP_947	Umbilical cord complications	Pregnancy	-0.130411	0.72123	1117	0	-0.727121	0.303006	540	0
GU_614.55	Candidiasis of vulva and vagina	Genitourinary	-0.0547278	0.721982	1118	0	0.291031	0.349295	594	0
MS_706	Inflammatory spondylopathies	Muscloskeletal	0.0604961	0.727272	1119	0	0.470301	0.215558	411	0
MB_280.5	Stimulant use disorders	Mental	-0.0520007	0.728072	1120	0	0.0149012	0.964088	1310	0
MS_718.2	Cervicalgia	Muscloskeletal	-0.0221975	0.729666	1121	0	-0.00998645	0.941879	1293	0
CV_438.1	Aortic aneurysm and ectasia	Cardiovascular	0.0511002	0.729963	1122	0	-0.0647794	0.858709	1198	0
GI_507	Lesions of mouth	Gastrointestinal	-0.0443892	0.731039	1123	0	-0.268342	0.293285	519	0
CA_120.21	Mature B-cell	Neoplasms	-0.0884862	0.732846	1124	0	0.279574	0.489416	780	0
CV_444.15	Scrotal varices [Varicocele]	Cardiovascular	0.11427	0.733838	1125	0	0.540882	0.55419	869	0
NS_324.35	Myoclonus	Neurological	0.113817	0.734135	1126	0	0.265384	0.6444	959	0
MS_721.12	Radial styloid tenosynovitis [de Quervain]	Muscloskeletal	-0.0688956	0.735934	1127	0	0.0496663	0.912875	1271	0
SO_397	Other hearing abnormality	Sense organs	0.0309601	0.737085	1128	0	-0.101635	0.574854	895	0
MS_701.1	Osteomyelitis	Muscloskeletal	0.0671134	0.737423	1129	0	0.503523	0.321153	559	0
PP_907	Placental disorders	Pregnancy	-0.111382	0.741135	1130	0	0.326894	0.526558	818	0
SS_829	Abnormal findings on examination of blood	Symptoms	0.0328263	0.741244	1131	0	0.102922	0.638187	948	0
CA_121.21	Chronic lymphoid leukemia	Neoplasms	-0.110536	0.741691	1132	0	0.336525	0.540281	842	0
MB_286.3	Premenstrual dysphoric disorder	Mental	0.10698	0.741831	1133	0	0.136335	0.831334	1172	0
CA_124.5	Essential thrombocythemia	Neoplasms	-0.109948	0.742601	1134	0	-0.368538	0.55551	872	0
MS_745.9	Pathological fracture	Muscloskeletal	0.0628767	0.745424	1135	0	-0.261498	0.532593	829	0
MB_308	Symptoms related to mental disorders	Mental	-0.0634	0.746086	1136	0	0.222512	0.605373	927	0
GI_510.5	Dyskinesia of esophagus	Gastrointestinal	-0.0780582	0.748392	1137	0	-0.373111	0.411206	673	0
EM_208.2	Hyperparathyroidism	Endocrine/Metab	0.0508672	0.749409	1138	0	-0.231072	0.516313	804	0
DE_663	Bullous disorders	Dermatological	-0.155116	0.75111	1139	0	-0.155116	0.75111	1081	0
RE_492	Tracheoesophageal fistula	Respiratory	-0.155169	0.751122	1140	0	-0.155169	0.751122	1082	0
MS_700.41	Myositis	Muscloskeletal	-0.154709	0.751636	1141	0	-0.154709	0.751636	1083	0
SO_397.1	Tinnitus	Sense organs	0.0302055	0.751924	1142	0	-0.0802728	0.667181	993	0
CA_124	Myeloproliferative disorder	Neoplasms	-0.0750837	0.753021	1143	0	-0.31595	0.535702	837	0
SO_375.1	Glaucoma	Sense organs	0.0360057	0.757081	1144	0	0.293882	0.245905	455	0
GE_965	Inborn error of lipid metabolism	Genetic	-0.0963556	0.757959	1145	0	0.369461	0.546504	858	0
NS_333.5	Parasomnias	Neurological	-0.0963587	0.757991	1146	0	0.0998528	0.858728	1199	0
MS_723.4	Lateral epicondylitis (Tennis elbow)	Muscloskeletal	-0.0406382	0.758119	1147	0	0.254915	0.286366	506	0
SS_835	Cytology and pathology findings	Symptoms	0.0232348	0.76169	1148	0	0.0301684	0.864895	1208	0
CA_144.2	Benign neoplasms of the uterus	Neoplasms	0.0274056	0.762463	1149	0	0.0695932	0.711748	1041	0
SO_391.8	Otosclerosis	Sense organs	0.134396	0.762827	1150	0	0.134396	0.762827	1094	0
NS_331.1	Tension headache	Neurological	0.045403	0.762865	1151	0	0.0355601	0.906739	1263	0
SO_371.3	Nuclear cataract	Sense organs	0.0250551	0.763067	1152	0	0.166323	0.358023	608	0
CM_757.1	Congenital malformations of esophagus	Congenital	0.133988	0.763107	1153	0	0.133988	0.763107	1095	0
CV_419	Presence of cardiac device	Cardiovascular	0.133715	0.763394	1154	0	0.133715	0.763394	1097	0
PP_900.1	Spontaneous abortion	Pregnancy	0.0890102	0.76406	1155	0	0.0207181	0.967444	1311	0
MB_280.51	Stimulant abuse or dependance	Mental	-0.0447574	0.764982	1156	0	0.0329593	0.921192	1280	0
ID_052.31	Varicella [chickenpox]	Infections	-0.0904574	0.765345	1157	0	0.735296	0.281124	502	0
EM_252.3	Disorders of bilirubin excretion	Endocrine/Metab	0.0874195	0.766452	1158	0	-0.454817	0.466051	748	0
GU_614.32	Chronic inflammatory pelvic disease	Genitourinary	-0.134313	0.76763	1159	0	-0.134313	0.76763	1103	0
ID_089.2	Viral infections	Infections	0.0161869	0.770968	1160	0	-0.0226449	0.844979	1186	0
GI_540.3	Viral hepatitits	Gastrointestinal	-0.0358567	0.772315	1161	0	0.165511	0.523661	811	0
ID_054	Hepatovirus	Infections	-0.0358567	0.772315	1162	0	0.165511	0.523661	812	0
GU_592	Cystitis and urethritis	Genitourinary	0.0314543	0.77239	1163	0	-0.019122	0.931338	1287	0
DE_679.6	Changes in skin texture	Dermatological	0.0827832	0.772563	1164	0	0.449445	0.376058	634	0
PP_941.5	False labor	Pregnancy	-0.0830328	0.774806	1165	0	0.367367	0.475197	761	0
PP_900	Spontaneous abortion or history of recurrent pregnancy loss	Pregnancy	-0.0820509	0.776113	1166	0	-0.13937	0.773841	1110	0
GI_550.22	Chronic cholecystitis	Gastrointestinal	0.078416	0.778494	1167	0	-0.508212	0.400619	667	0
SO_374.1	Retinal detachments and breaks	Sense organs	0.0473839	0.778648	1168	0	0.991016	0.00262323	21	0
CV_413.13	Mitral valve stenosis	Cardiovascular	-0.118765	0.780619	1169	0	-0.118765	0.780619	1125	0
GU_619.21	Follicular cyst of ovary	Genitourinary	-0.118662	0.780871	1170	0	-0.118662	0.780871	1126	0
RE_499.2	Abnormal sputum	Respiratory	-0.11845	0.780891	1171	0	-0.11845	0.780891	1127	0
RE_481.1	Pulmonary eosinophilia	Respiratory	-0.118473	0.780929	1172	0	-0.118473	0.780929	1128	0
NS_333.1	Sleep apnea	Neurological	-0.0190602	0.781127	1173	0	0.093521	0.519005	806	0
GI_507.1	Stomatitis	Gastrointestinal	0.0564849	0.78339	1174	0	-0.0465122	0.906956	1264	0
NS_324	Extrapyramidal and movement disorders	Neurological	-0.0280892	0.783953	1175	0	0.253378	0.273149	491	0
GI_554.11	Acute pancreatitis	Gastrointestinal	0.0546386	0.786867	1176	0	-0.068587	0.87244	1217	0
NS_343.1	Peripheral autonomic neuropathy	Neurological	-0.0733905	0.787431	1177	0	0.0545651	0.926366	1284	0
GI_550.21	Acute cholecystitis	Gastrointestinal	0.0710279	0.789131	1178	0	-0.248238	0.67871	1003	0
CA_148.3	Benign neoplasm of brain	Neoplasms	0.105662	0.789398	1179	0	-0.894394	0.369841	624	0
MB_287.4	Delusional disorders	Mental	0.105614	0.78941	1180	0	-0.153297	0.834129	1174	0
GU_609	Male infertility	Genitourinary	-0.107127	0.790876	1181	0	-0.107127	0.790876	1138	0
NS_329.1	Memory loss	Neurological	0.0352136	0.790931	1182	0	0.0139363	0.96237	1309	0
DE_682.2	Pilonidal cyst	Dermatological	-0.106204	0.791926	1183	0	-0.106204	0.791926	1139	0
CA_149	Benign neoplasm of the endocrine glands	Neoplasms	-0.0524873	0.791945	1184	0	-0.574983	0.191838	368	0
CV_410.1	Pericarditis	Cardiovascular	-0.106108	0.792038	1185	0	-0.106108	0.792038	1140	0
CM_763.232	Congenital insufficiency of aortic valve	Congenital	-0.106081	0.792045	1186	0	-0.106081	0.792045	1141	0
RE_472.3	Edema of larynx	Respiratory	0.0955742	0.79964	1187	0	-0.0522312	0.927853	1286	0
SO_392.2	Otorrhea	Sense organs	0.0955303	0.799656	1188	0	2.72947	0.00126052	16	0
EM_211.1	Adrenal hyperfunction	Endocrine/Metab	0.0955012	0.7997	1189	0	-0.313643	0.658329	979	0
CM_766	Congenital deformities of feet	Congenital	-0.0643784	0.800423	1190	0	-0.558565	0.238151	445	0
EM_208.22	Secondary hyperparathyroidism	Endocrine/Metab	-0.064059	0.800988	1191	0	0.527967	0.351243	598	0
CV_416.3	Ventricular fibrillation and flutter	Cardiovascular	-0.0962261	0.801435	1192	0	0.438063	0.605989	928	0
SO_387.21	Progressive high (degenerative) myopia	Sense organs	-0.0958969	0.801922	1193	0	0.586905	0.384614	643	0
CV_448	Peripheral vascular disease	Cardiovascular	0.0271055	0.802113	1194	0	0.108217	0.649047	967	0
GU_602.51	Prostatitis	Genitourinary	-0.0456003	0.804753	1195	0	0.0218776	0.955721	1306	0
CV_416.51	Atrial premature depolarization [Supraventricular premature beats]	Cardiovascular	0.0600885	0.805997	1196	0	-0.263479	0.550108	865	0
SO_382	Other disorders of binocular movement	Sense organs	0.0872885	0.808436	1197	0	-0.24953	0.68734	1014	0
SO_396.5	Sudden idiopathic hearing loss	Sense organs	0.0872372	0.808551	1198	0	-0.135664	0.859597	1201	0
CV_444.13	Esophageal varices	Cardiovascular	0.087235	0.808574	1199	0	-2.00819	0.0626369	155	0
GU_580.5	Morphologic lesions in glomerular diseases	Genitourinary	0.0576052	0.809949	1200	0	-0.142549	0.782251	1130	0
CV_411.2	Pericardial effusion (noninflammatory)*	Cardiovascular	-0.0878342	0.810177	1201	0	-1.50623	0.064267	160	0
MS_741.7	Back sprain	Muscloskeletal	0.0212478	0.81276	1202	0	0.0436735	0.798906	1145	0
DE_680	Epidermal thickening	Dermatological	-0.023476	0.814197	1203	0	0.51148	0.0137571	63	0
DE_667	Erythematous conditions	Dermatological	0.033169	0.814373	1204	0	0.156889	0.525285	816	0
NS_330.3	Convulsions	Neurological	-0.0328795	0.814839	1205	0	-0.492533	0.154391	317	0
GU_602	Disorders of prostate	Genitourinary	0.0188761	0.815599	1206	0	0.242206	0.183848	356	0
CM_750	Congenital malformations of nervous system	Congenital	0.0802776	0.816246	1207	0	0.479845	0.411487	674	0
SO_390.1	Otitis externa	Sense organs	-0.0265876	0.817125	1208	0	0.160596	0.507246	797	0
DE_674.11	Vitiligo	Dermatological	-0.0806702	0.817717	1209	0	0.466722	0.459541	732	0
CV_416.411	Atrioventricular block, first degree	Cardiovascular	0.0520163	0.819587	1210	0	0.0514848	0.917237	1276	0
MS_723.6	Impingement syndrome of shoulder*	Muscloskeletal	0.0517392	0.819748	1211	0	0.69526	0.130987	284	0
CV_442	Disease of capillaries	Cardiovascular	-0.0518636	0.820186	1212	0	0.410502	0.307909	551	0
GU_603.5	Orchitis and epididymitis	Genitourinary	0.0507188	0.822135	1213	0	0.423402	0.376561	636	0
DE_668.2	Seborrheic dermatitis	Dermatological	0.0252878	0.822812	1214	0	0.0530471	0.835513	1176	0
GE_965.3	Lipoprotein deficiencies	Genetic	-0.0749733	0.823895	1215	0	0.0954115	0.882718	1229	0
MS_721.11	Trigger finger	Muscloskeletal	-0.0290597	0.825591	1216	0	0.156896	0.544877	851	0
MS_723.1	Adhesive capsulitis of shoulder	Muscloskeletal	-0.0358721	0.826902	1217	0	0.406143	0.185627	358	0
CV_443.1	Stricture of artery [Arterial stenosis]	Cardiovascular	0.0692434	0.829339	1218	0	0.865963	0.276062	496	0
SO_374	Disorders of the retina	Sense organs	0.0171435	0.83209	1219	0	0.116907	0.521513	808	0
MS_726.1	Osteoporosis	Muscloskeletal	-0.016722	0.832125	1220	0	-0.102253	0.533164	831	0
RE_491	Pleurisy	Respiratory	0.044273	0.833299	1221	0	-0.404251	0.364382	617	0
PP_909	Diabetes mellitus or abnormal glucose in pregnancy, childbirth, and the puerperium	Pregnancy	0.0657396	0.833373	1222	0	0.327572	0.573025	893	0
SS_840.1	Food allergy	Symptoms	-0.0655443	0.835173	1223	0	0.848534	0.0969879	213	0
MS_723	Enthesopathy/Enthesitis/Tendinopathy	Muscloskeletal	-0.012618	0.835436	1224	0	-0.0632393	0.628771	941	0
CA_149.4	Benign neoplasm of the pituitary gland and craniopharyngeal duct	Neoplasms	-0.0651408	0.835658	1225	0	-1.1278	0.138354	295	0
GI_502.1	Diseases of hard tissues of teeth	Gastrointestinal	0.0216881	0.835853	1226	0	0.263067	0.189378	363	0
RE_463.21	Seasonal allergic rhinitis	Respiratory	0.0247288	0.83945	1227	0	-0.183145	0.472125	757	0
SO_363.5	Epiphora	Sense organs	0.0609751	0.839856	1228	0	-0.537474	0.45973	733	0
SO_386.1	Amblyopia	Sense organs	-0.0614272	0.840129	1229	0	0.584121	0.226528	431	0
GU_592.1	Cystitis	Genitourinary	-0.0241716	0.840757	1230	0	-0.0951644	0.699287	1025	0
NS_324.341	Essential tremor*	Neurological	0.057544	0.844384	1231	0	0.408374	0.561709	879	0
SS_809.2	Chronic pain	Symptoms	-0.0141466	0.845193	1232	0	-0.12672	0.426694	693	0
CM_761.1	Congenital malformation of kidney	Congenital	0.0359278	0.849851	1233	0	-0.115744	0.803733	1150	0
GI_523.4	Diverticulitis	Gastrointestinal	0.0266791	0.850821	1234	0	-0.0374815	0.899459	1251	0
CA_149.1	Benign neoplasm of the thyroid	Neoplasms	0.0517945	0.852324	1235	0	0.782979	0.127065	276	0
CM_764	Congenital malformations of circulatory system (other than heart)	Congenital	-0.0519202	0.852846	1236	0	0.300438	0.611651	932	0
SO_386	Visual disturbances	Sense organs	0.0146254	0.854614	1237	0	0.048851	0.779103	1120	0
SO_374.3	Retinal vasculopathy	Sense organs	0.0490413	0.856354	1238	0	-0.0402984	0.940892	1291	0
GU_599	Other symptoms/disorders or the urinary system	Genitourinary	0.0229535	0.861799	1239	0	0.0680239	0.828735	1169	0
SO_395.1	Labyrinthitis	Sense organs	0.0450996	0.86228	1240	0	0.211027	0.667054	992	0
ID_086	Pediculosis, acariasis and other infestations	Infections	-0.0452123	0.862333	1241	0	0.624696	0.297417	529	0
MS_741	Sprains and strains	Muscloskeletal	0.0102665	0.862909	1242	0	0.0407231	0.739291	1069	0
MS_710	Acquired deformities of limbs	Muscloskeletal	0.0180782	0.863062	1243	0	0.225983	0.270939	479	0
CA_148	Benign neoplasm of the eye, brain and other parts of central nervous system	Neoplasms	-0.0295064	0.863426	1244	0	-0.81245	0.0892575	202	0
NS_336.5	Mononeuritis of lower limb	Neurological	0.0217625	0.865295	1245	0	0.106525	0.726887	1055	0
SO_396	Hearing impairment	Sense organs	-0.0115393	0.867503	1246	0	0.127857	0.386668	648	0
GI_506.3	Sialoadenitis	Gastrointestinal	-0.0416556	0.867726	1247	0	0.541672	0.249735	461	0
SO_396.2	Sensorineural hearing loss	Sense organs	-0.0132479	0.86885	1248	0	0.0778839	0.644905	960	0
CV_416.213	Chronic atrial fibrillation*	Cardiovascular	-0.0404672	0.869482	1249	0	0.841851	0.118818	263	0
SO_367.52	Iridocyclitis	Sense organs	-0.0398973	0.870561	1250	0	0.764905	0.115895	257	0
GI_506.5	Disturbances of salivary secretion	Gastrointestinal	0.0381129	0.873449	1251	0	-0.249379	0.560282	877	0
DE_687	Vascular disorders of the skin	Dermatological	0.0741616	0.874631	1252	0	0.0741616	0.874631	1222	0
CA_121.12	Acute myeloid leukemia	Neoplasms	0.0740621	0.8747	1253	0	0.0740621	0.8747	1223	0
NS_329.6	Transient global amnesia	Neurological	0.0740627	0.874804	1254	0	0.0740627	0.874804	1224	0
SS_847.2	Kidney transplant	Symptoms	0.0365513	0.876006	1255	0	0.720211	0.154676	318	0
ID_052.4	Infectious mononucleosis	Infections	-0.0698245	0.879278	1256	0	-0.0698245	0.879278	1226	0
EM_252.4	Hyperuricemia without signs of gout*	Endocrine/Metab	-0.0695378	0.879562	1257	0	-0.0695378	0.879562	1227	0
BI_174.2	Splenomegaly	Blood/Immune	-0.0334855	0.881151	1258	0	-0.383057	0.399037	663	0
GI_530.3	Rectal prolapse	Gastrointestinal	0.0646787	0.882922	1259	0	0.0646787	0.882922	1230	0
CA_146	Benign neoplasm of male genital organs	Neoplasms	0.0645826	0.883302	1260	0	0.0645826	0.883302	1231	0
MB_304	Attention-deficit hyperactivity disorders	Mental	-0.0306315	0.886373	1261	0	-0.556476	0.141209	300	0
SO_384	Anomalies of pupillary function	Sense organs	-0.0612002	0.886812	1262	0	-0.0612002	0.886812	1238	0
ID_092.1	Systemic inflammatory response syndrome	Infections	-0.0610358	0.887034	1263	0	-0.0610358	0.887034	1239	0
CM_761.13	Cystic kidney disease	Congenital	0.0291854	0.889366	1264	0	-0.0114553	0.981706	1324	0
SS_812.1	Generalized edema*	Symptoms	0.0572363	0.88984	1265	0	0.0572363	0.88984	1242	0
GU_603.2	Spermatocele	Genitourinary	0.0571549	0.890201	1266	0	0.0571549	0.890201	1243	0
MS_709.24	Hammer toe	Muscloskeletal	0.0191836	0.890411	1267	0	-0.383586	0.155312	320	0
CV_436.5	Cerebral atherosclerosis	Cardiovascular	-0.0546102	0.892926	1268	0	-0.0546102	0.892926	1245	0
CV_436.3	Atherosclerosis of aorta	Cardiovascular	-0.0269426	0.893107	1269	0	0.451114	0.38494	644	0
SO_365	Disorders of the orbit	Sense organs	-0.0544936	0.893138	1270	0	-0.0544936	0.893138	1246	0
PP_920	Problems associated with amniotic cavity and membranes	Pregnancy	0.0521832	0.894699	1271	0	0.110008	0.868561	1210	0
MS_723.5	Tendinitis	Muscloskeletal	0.017588	0.895124	1272	0	0.205838	0.39747	660	0
NS_333.4	Circadian rhythm sleep disorder	Neurological	0.0513599	0.89568	1273	0	0.401288	0.544003	849	0
EM_200.41	Chronic thyroiditis	Endocrine/Metab	0.0251786	0.896927	1274	0	0.393831	0.231952	434	0
NS_334.12	Atypical face pain	Neurological	0.046468	0.900921	1275	0	-0.673129	0.544093	850	0
CV_438.4	Arterial dissection	Cardiovascular	0.0464567	0.900953	1276	0	0.214541	0.746304	1076	0
EM_200.7	Iodine-related thyroid disorders	Endocrine/Metab	-0.045039	0.902684	1277	0	0.946425	0.11462	251	0
MS_705.12	Rheumatoid arthritis with rheumatoid factor*	Muscloskeletal	-0.0448294	0.903007	1278	0	0.0179073	0.980159	1323	0
GU_602.5	Inflammatory diseases of prostate	Genitourinary	-0.0215927	0.903396	1279	0	0.340001	0.417251	681	0
CV_416.41	Atrioventricular block	Cardiovascular	-0.0216586	0.903746	1280	0	-0.402797	0.279731	499	0
CA_144.1	Benign neoplasms of external female genital organs and cervix	Neoplasms	0.0207029	0.906581	1281	0	-0.437068	0.214598	409	0
CV_416.4	Heart block	Cardiovascular	0.0139543	0.907004	1282	0	-0.0686503	0.802668	1149	0
MS_733	Dentofacial anomalies, including malocclusion	Muscloskeletal	-0.0385507	0.90968	1283	0	0.717882	0.202104	386	0
MB_296.4	Borderline personality disorder	Mental	-0.0381354	0.910464	1284	0	0.300173	0.701139	1027	0
SO_367.1	Conjunctivitis	Sense organs	0.00934649	0.912242	1285	0	0.0410828	0.80171	1148	0
GI_502.31	Pulpitis	Gastrointestinal	0.036366	0.912449	1286	0	0.252509	0.663395	986	0
GU_603	Disorders of testis	Genitourinary	0.0185067	0.912677	1287	0	-0.113176	0.774119	1112	0
ID_086.2	Scabies	Infections	0.0338931	0.915488	1288	0	0.541792	0.487878	777	0
MS_726	Osteoporosis and low bone density	Muscloskeletal	-0.00823964	0.915733	1289	0	-0.0769385	0.634986	946	0
CM_763	Congenital anomalies of the heart	Congenital	0.0170241	0.915748	1290	0	0.0976505	0.748212	1077	0
GU_592.12	Chronic cystitis	Genitourinary	-0.033212	0.916296	1291	0	-1.20532	0.0508503	137	0
GU_602.512	Chronic prostatitis	Genitourinary	-0.0319003	0.917397	1292	0	-0.813544	0.304795	546	0
PP_916	Maternal infections and carrier state in pregnancy	Pregnancy	0.0307467	0.919142	1293	0	-0.0401763	0.943755	1294	0
MB_294	Sexual dysfunction and disorders	Mental	-0.0124712	0.926033	1294	0	0.124916	0.663852	988	0
CA_148.16	Benign neoplasm of choroid	Neoplasms	-0.0252856	0.926612	1295	0	0.250726	0.713827	1043	0
DE_684.2	Hypertrichosis and hirsutism	Dermatological	0.0243684	0.928173	1296	0	-0.981533	0.0395008	121	0
MB_308.3	Hallucinations	Mental	-0.0239061	0.928788	1297	0	0.510291	0.34917	593	0
SO_362	Other disorders of the eyelids	Sense organs	0.0122144	0.928854	1298	0	-0.0412274	0.893631	1247	0
EM_236.2	Localized adiposity	Endocrine/Metab	0.023122	0.930124	1299	0	-0.225711	0.660979	981	0
GI_502.11	Dental caries	Gastrointestinal	-0.0106196	0.932141	1300	0	0.220641	0.363617	615	0
NS_330	Epilepsy, recurrent seizures, convulsions	Neurological	-0.0102192	0.933588	1301	0	-0.535292	0.0717329	170	0
BI_168.21	Primary thrombophilia	Blood/Immune	-0.0201652	0.934522	1302	0	-0.410628	0.420551	685	0
CV_401.2	Hypertensive heart disease	Cardiovascular	0.0101035	0.935443	1303	0	-0.125151	0.661888	982	0
BI_168.2	Hyper-coagulability	Blood/Immune	-0.017479	0.93893	1304	0	-0.453112	0.33103	571	0
CV_416.7	Sinoatrial node dysfunction	Cardiovascular	-0.0156999	0.941802	1305	0	-0.304115	0.524225	813	0
GI_522.8	Duodenitis	Gastrointestinal	0.0157264	0.942685	1306	0	0.196093	0.671992	997	0
PP_932	Known or suspected fetal abnormality affecting management of mother	Pregnancy	-0.0149717	0.943851	1307	0	0.229797	0.652534	971	0
CM_771.1	Congenital malformation of the skin	Congenital	-0.0135988	0.94594	1308	0	0.222213	0.4773	765	0
EM_200.411	Hashimoto thyroiditis [Chronic lymphocytic thyroiditis]	Endocrine/Metab	0.013106	0.947436	1309	0	0.312462	0.352659	605	0
CV_411	Other diseases of pericardium	Cardiovascular	0.0128765	0.948209	1310	0	-0.684883	0.0789479	183	0
DE_668.5	Lichen simplex chronicus	Dermatological	-0.0121145	0.948819	1311	0	-0.114911	0.770197	1107	0
SO_396.8	Bilateral hearing loss	Sense organs	-0.00563611	0.949437	1312	0	-0.00319776	0.986866	1329	0
BI_174	Diseases of spleen	Blood/Immune	0.0116584	0.950768	1313	0	-0.222222	0.555387	871	0
SS_847	Transplated organ	Symptoms	0.0114092	0.951267	1314	0	0.260547	0.490534	784	0
CV_413.22	Aortic insufficiency	Cardiovascular	0.0114208	0.951363	1315	0	0.426416	0.251828	463	0
SO_367.12	Allergic conjunctivitis	Sense organs	-0.0081685	0.957873	1316	0	0.0263829	0.93166	1288	0
RE_462.1	Acute sinusitis	Respiratory	0.0030788	0.96525	1317	0	-0.0465613	0.738753	1068	0
DE_666	Urticaria	Dermatological	0.00567921	0.965917	1318	0	0.359562	0.157419	324	0
GI_540	Hepatitis	Gastrointestinal	0.00317492	0.975064	1319	0	0.301792	0.204726	390	0
MS_718.1	Radiculopathy	Muscloskeletal	-0.00193724	0.978273	1320	0	-0.101769	0.521729	809	0
EM_236	Overweight and obesity	Endocrine/Metab	-0.00129111	0.981534	1321	0	-0.0219296	0.861945	1205	0
EM_236.1	Obesity	Endocrine/Metab	-0.000253097	0.996402	1322	0	-0.0107887	0.932262	1289	0
NS_336.41	Carpal tunnel syndrome	Neurological	-0.000208613	0.998117	1323	0	0.0643506	0.721055	1049	0
MS_745.3	Fracture of upper limb	Muscloskeletal	-0.000216051	0.998643	1324	0	0.128091	0.623536	938	0
CV_410	Inflammation of the heart [Carditis]	Cardiovascular	-0.000274464	0.998881	1325	0	-0.269592	0.476993	762	0
MS_709.22	Hallux rigidus	Muscloskeletal	-0.000257058	0.999061	1326	0	0.47433	0.234331	441	0
MB_308.1	Delirium	Mental	-0.000277182	0.999196	1327	0	-0.0637246	0.910655	1268	0
CA_100.1	Malignant neoplasm of the oral cavity	Neoplasms	-0.000353721	0.999274	1328	0	-1.54049	0.0965154	212	0
SO_390.6	Perichondritis and chondritis of pinna	Sense organs	-0.000372576	0.999316	1329	0	-0.000372576	0.999316	1339	0
MS_701.12	Chronic osteomyelitis	Muscloskeletal	-0.000303523	0.999317	1330	0	0.687049	0.433228	703	0
NS_323	Systemic atrophies primarily affecting the central nervous system	Neurological	-0.000279453	0.999398	1331	0	-0.309536	0.594383	911	0
NS_328.3	Cerebral degeneration	Neurological	-0.00023523	0.999429	1332	0	0.448661	0.507126	796	0
MB_287.2	Schizoaffective disorder	Mental	-0.000173463	0.999473	1333	0	0.340859	0.490165	783	0
DE_688.3	Pyogenic granuloma of skin and subcutaneous tissue	Dermatological	-0.000268531	0.999477	1334	0	-0.000268531	0.999477	1340	0
GU_623.1	Uterine/Uterovaginal prolapse	Genitourinary	-9.95487e-05	0.999489	1335	0	-0.7452	0.0137109	62	0
BI_171.7	Eosinophilia	Blood/Immune	-0.000241321	0.999529	1336	0	-0.000241321	0.999529	1341	0
NS_324.31	Dystonia	Neurological	-0.000137783	0.999537	1337	0	0.144728	0.78117	1129	0
CM_767	Congenital anomalies of limbs	Congenital	-0.000208567	0.999593	1338	0	-0.000208567	0.999593	1342	0
SO_360.5	Noninfectious dermatoses of eyelid	Sense organs	-0.000201507	0.99963	1339	0	-0.000201507	0.99963	1344	0
GI_504.31	Aggressive periodontitis	Gastrointestinal	-0.000178256	0.999672	1340	0	-0.000178256	0.999672	1345	0
MS_726.5	Osteomalacia	Muscloskeletal	-0.000121527	0.999727	1341	0	0.214436	0.724961	1054	0
MS_700.4	Inflammatory myopathy	Muscloskeletal	-0.000112727	0.999736	1342	0	0.238777	0.768807	1105	0
GE_961.1	Phakomatoses	Genetic	-0.000128076	0.99978	1343	0	-0.000128076	0.99978	1346	0
PP_914	Anemia in pregnancy	Pregnancy	6.21808e-05	0.999845	1344	0	0.232414	0.717417	1045	0
PP_926	Mental disorders complicating pregnancy, childbirth and the puerperium	Pregnancy	6.30137e-05	0.999885	1345	0	6.30137e-05	0.999885	1347	0
PP_901.1	Ectopic pregnancy	Pregnancy	-3.89291e-05	0.999917	1346	0	0.162771	0.808717	1156	0
PP_928	Poor fetal growth and uterine size date discrepancy	Pregnancy	4.01733e-05	0.999918	1347	0	1.16157	0.148161	307	0
GU_625.2	Postcoital bleeding	Genitourinary	-5.20896e-06	0.999991	1348	0	-5.20896e-06	0.999991	1348	0

## Sheet: mgi
phecode	description	group	beta_unweighted	p_value_unweighted	rank_unweighted	pwide_sig_unweighted	beta_weighted	p_value_weighted	rank_weighted	pwide_sig_weighted
CA_101	Malignant neoplasm of the digestive organs	Neoplasms	1.21923	1.59156e-20	1	1	3.02377	3.20248e-25	1	1
CA_136.41	Benign neoplasm of the colon	Neoplasms	0.502417	6.01097e-10	2	1	0.442288	0.0396979	168	0
CA_136	Benign neoplasm of the digestive organs	Neoplasms	0.471344	6.07033e-10	3	1	0.329806	0.0989818	284	0
CA_136.4	Benign neoplasm of colon, rectum, anus and anal canal	Neoplasms	0.477379	2.26785e-09	4	1	0.390723	0.0649123	215	0
CA_101.4	Malignant neoplasm of the lower GI tract	Neoplasms	2.10519	1.22225e-07	5	1	3.24717	1.05226e-08	5	1
CA_130	Cancer (solid tumor, excluding BCC)	Neoplasms	0.375783	4.34386e-07	6	1	1.80487	2.66371e-21	2	1
GI_552	Other diseases of biliary tract	Gastrointestinal	0.941133	3.84252e-06	7	1	0.906966	0.0497757	185	0
GI_532	Other disorders of the intestines	Gastrointestinal	0.54508	1.39271e-05	8	1	0.587613	0.0719389	231	0
CA_136.42	Benign neoplasm of rectum and anus	Neoplasms	0.53039	1.51196e-05	9	1	0.274937	0.390554	625	0
CA_112	Malignant neoplasm of other and ill-defined sites	Neoplasms	0.332457	5.09156e-05	10	0	1.59537	3.86332e-13	3	1
GI_554	Diseases of the pancreas	Gastrointestinal	0.662933	5.3853e-05	11	0	1.2299	0.00592751	81	0
GI_522.1	Inflammatory bowel disease	Gastrointestinal	0.727477	6.94309e-05	12	0	1.42095	0.000984017	56	0
GI_522.12	Ulcerative colitis	Gastrointestinal	0.94568	8.87698e-05	13	0	1.68217	0.00267046	64	0
GI_516	Other diseases of stomach and duodenum	Gastrointestinal	0.503229	0.000117723	14	0	0.257921	0.533603	740	0
GI_550	Disorders of the gallbladder	Gastrointestinal	0.527378	0.000118315	15	0	0.920474	0.00887785	95	0
GI_546	Other disorders of liver	Gastrointestinal	0.424584	0.000127758	16	0	0.758409	0.00589584	80	0
CM_771	Congenital malformations of integument	Congenital	1.048	0.000153728	17	0	0.976206	0.126198	335	0
CM_771.1	Congenital malformation of the skin	Congenital	1.08758	0.000216288	18	0	0.743632	0.267662	491	0
CA_101.3	Malignant neoplasm of the small intestine	Neoplasms	3.75948	0.000247381	19	0	7.15123	5.13453e-10	4	1
CA_136.3	Benign neoplasm of the small intestine	Neoplasms	0.531485	0.000267898	20	0	0.214659	0.564866	770	0
CA_104.2	Malignant neoplasm of retroperitoneum and peritoneum	Neoplasms	1.31396	0.00027452	21	0	1.81509	0.0535111	192	0
CA_101.42	Malignant neoplasm of anus	Neoplasms	1.87206	0.000275807	22	0	3.09851	1.21255e-05	22	1
GI_522	Gastrointestinal inflammation	Gastrointestinal	0.380615	0.000314347	23	0	0.546597	0.0523477	190	0
CA_106	Gynecological malignant neoplasms	Neoplasms	0.606772	0.000342047	24	0	2.0226	5.26044e-06	19	1
GI_522.11	Crohn's disease	Gastrointestinal	0.870761	0.000480037	25	0	1.25991	0.0306202	144	0
CA_136.6	Benign neoplasm of the liver and intrahepatic bile ducts	Neoplasms	1.0775	0.000493771	26	0	0.0224073	0.976496	1094	0
GI_556	Other digestive system symptoms and diseases	Gastrointestinal	0.380738	0.000509234	27	0	0.528681	0.0798932	254	0
RE_483	Pleural effusion	Respiratory	0.546403	0.00060163	28	0	0.906767	0.0697644	225	0
GU_594.5	Oliguria and anuria	Genitourinary	1.11426	0.000613217	29	0	1.24086	0.0757724	243	0
GI_527	Abdominal pain	Gastrointestinal	0.248168	0.000833003	30	0	0.513808	0.00480835	75	0
GI_550.1	Gallstones [Cholelithiasis]	Gastrointestinal	0.487211	0.000913382	31	0	1.09896	0.00480441	74	0
CA_101.8	Malignant neoplasm of the pancreas	Neoplasms	1.2186	0.000916041	32	0	3.38039	6.64476e-06	20	1
CA_103.3	Carcinoma in situ of skin	Neoplasms	0.638516	0.000982686	33	0	1.51192	0.00420087	71	0
DE_679	Skin symptoms	Dermatological	0.292971	0.00106421	34	0	0.428329	0.0726015	233	0
CA_114.4	Carcinoid tumors	Neoplasms	1.34439	0.00119087	35	0	3.96392	1.63933e-06	15	1
GI_552.1	Cholangitis	Gastrointestinal	1.34257	0.00120161	36	0	2.70744	8.24028e-05	33	0
RE_469	Bronchitis	Respiratory	0.32766	0.00138096	37	0	0.350076	0.221713	452	0
RE_499.1	Cough	Respiratory	0.267072	0.00141406	38	0	-0.162898	0.477005	694	0
GI_514.2	Intestinal obstruction	Gastrointestinal	0.50413	0.00157708	39	0	0.653337	0.11827	320	0
BI_177.2	Enlargement of lymph nodes [Lymphadenopathy]	Blood/Immune	0.397706	0.00164108	40	0	0.741321	0.0743569	239	0
ID_089	Infections	Infections	0.223247	0.00239048	41	0	0.305732	0.111245	304	0
SS_823	Abnormal serum enzyme levels	Symptoms	0.361148	0.00254375	42	0	0.218219	0.502972	716	0
SS_814	Jaundice	Symptoms	0.740418	0.00277267	43	0	0.586048	0.315442	534	0
SS_800	Chest pain	Symptoms	0.224989	0.00294878	44	0	0.31762	0.109529	301	0
GI_552.2	Obstruction of bile duct	Gastrointestinal	0.964649	0.0030357	45	0	1.97661	0.00858489	93	0
DE_678	Other skin and subcutaneous disorders	Dermatological	0.24498	0.00323116	46	0	0.465305	0.029679	141	0
GI_530	Disease of anus and rectum	Gastrointestinal	0.466885	0.00337969	47	0	0.343168	0.318266	537	0
RE_480	Pulmonary edema	Respiratory	0.560542	0.0033999	48	0	0.70271	0.257277	480	0
GI_532.1	Intestinal fistula	Gastrointestinal	0.891329	0.00355047	49	0	0.0214502	0.977333	1095	0
SS_847.2	Kidney transplant	Symptoms	0.641033	0.00363626	50	0	1.19869	0.0385912	164	0
CA_140	Benign neoplasm of the breast	Neoplasms	0.414492	0.0036854	51	0	0.750711	0.0340655	154	0
GI_545	Nonspecific abnormal results of function study of liver	Gastrointestinal	0.385256	0.00375032	52	0	0.459576	0.211932	440	0
RE_469.1	Acute bronchitis	Respiratory	0.332192	0.00388574	53	0	0.0907019	0.778514	955	0
ID_089.2	Viral infections	Infections	0.237033	0.00394201	54	0	0.102312	0.648966	841	0
GI_557	Gastrointestinal hemorrhage	Gastrointestinal	0.317029	0.00397847	55	0	0.697931	0.013428	108	0
GI_555	Ascites	Gastrointestinal	0.485938	0.00400957	56	0	1.20072	0.0214341	127	0
GI_527.3	Functional dyspepsia	Gastrointestinal	0.413761	0.00425159	57	0	0.882621	0.027309	137	0
MS_714.31	Idiopathic scoliosis	Muscloskeletal	-1.09525	0.00448678	58	0	-1.09525	0.00448678	73	0
CA_101.6	Malignant neoplasm of the liver and intrahepatic bile ducts	Neoplasms	1.03127	0.00488638	59	0	3.46711	1.82187e-08	6	1
GI_542.3	Hepatic failure	Gastrointestinal	1.32261	0.00497332	60	0	1.79506	0.106986	298	0
RE_460.2	Acute lower respiratory infection	Respiratory	0.315469	0.00521355	61	0	0.0595533	0.851069	1006	0
GI_514.3	Ileus	Gastrointestinal	0.532707	0.00583465	62	0	0.54074	0.282457	509	0
RE_499	Other symptoms and disorders of the respiratory system	Respiratory	0.225977	0.00629342	63	0	-0.199534	0.378219	603	0
SS_847	Transplated organ	Symptoms	0.48705	0.00633232	64	0	0.914417	0.0742354	238	0
CV_452	Hemorrhage, NOS	Cardiovascular	0.792245	0.00665782	65	0	-0.494664	0.400122	629	0
GI_514	Gastrointestinal obstruction	Gastrointestinal	0.337265	0.0067416	66	0	0.336395	0.298349	524	0
RE_462	Sinusitis	Respiratory	0.258628	0.00676083	67	0	0.351362	0.162236	377	0
RE_462.1	Acute sinusitis	Respiratory	0.281503	0.0067979	68	0	0.211394	0.464968	685	0
SS_823.1	Nonspecific elevation of levels of transaminase or lactic acid dehydrogenase [LDH]	Symptoms	0.416872	0.00715247	69	0	0.417118	0.325051	546	0
ID_002.1	Staphylococcus aureus	Infections	0.628578	0.00725304	70	0	1.59002	0.00902414	96	0
CV_401.2	Hypertensive heart disease	Cardiovascular	0.578715	0.00793709	71	0	-0.187022	0.814459	985	0
CV_425	Cardiomegaly	Cardiovascular	0.511596	0.00928972	72	0	-0.809373	0.0487854	182	0
GI_542.1	Fibrosis and cirrhosis of liver	Gastrointestinal	0.623109	0.00956582	73	0	1.0454	0.11796	314	0
GI_542.11	Cirrhosis of liver	Gastrointestinal	0.623109	0.00956582	74	0	1.0454	0.11796	315	0
CV_424.1	Left heart failure	Cardiovascular	0.995305	0.00969261	75	0	2.88541	0.000930421	55	0
SO_370	Disorders of iris and ciliary body	Sense organs	0.992436	0.00980261	76	0	0.134715	0.854274	1008	0
BI_169.14	Secondary thrombocytopenia	Blood/Immune	0.991399	0.00984405	77	0	2.32845	0.0044361	72	0
ID_052.32	Herpes zoster	Infections	0.462106	0.0102776	78	0	0.635271	0.212803	441	0
MS_714.3	Scoliosis	Muscloskeletal	-0.856036	0.01072	79	0	-2.36832	4.46112e-05	26	1
GI_540	Hepatitis	Gastrointestinal	0.455025	0.0108639	80	0	1.27905	0.00527856	76	0
CA_106.3	Malignant neoplasm of the ovary	Neoplasms	0.894558	0.0114019	81	0	1.43548	0.00578466	79	0
CA_136.2	Benign neoplasm of stomach	Neoplasms	0.311862	0.0117493	82	0	0.102375	0.768818	941	0
GU_626.16	Excessive menstruation	Genitourinary	-0.496606	0.012123	83	0	-0.173587	0.722735	900	0
MS_710	Acquired deformities of limbs	Muscloskeletal	-0.452029	0.0122444	84	0	-0.665442	0.217632	449	0
MS_710.4	Acquired deformities of the ankle and foot	Muscloskeletal	-0.548466	0.0123213	85	0	-0.13595	0.814258	984	0
GE_979	Genetic disorders primarily affecting lungs	Genetic	1.04114	0.012429	86	0	1.23365	0.118012	316	0
GE_979.2	Cystic fibrosis	Genetic	1.04114	0.012429	87	0	1.23365	0.118012	317	0
RE_468	Pneumonia	Respiratory	0.26323	0.0124922	88	0	0.26543	0.370368	593	0
EM_247.5	Disorders of calcium metabolism	Endocrine/Metab	-0.51427	0.0125153	89	0	0.0493467	0.92338	1064	0
ID_056.2	Anogenital (venereal) warts	Infections	0.750808	0.0126193	90	0	-0.997627	0.106557	297	0
SS_805	Fever	Symptoms	0.257779	0.0134723	91	0	0.407513	0.173488	392	0
EM_256	Disorders of fluid, electrolyte and acid-base balance	Endocrine/Metab	0.229292	0.0145671	92	0	0.391637	0.147392	362	0
ID_002	Staphylococcus	Infections	0.514459	0.0150439	93	0	0.788853	0.161119	372	0
CA_148.2	Benign neoplasm of meninges (Meningioma)	Neoplasms	-1.47515	0.0158816	94	0	-1.47515	0.0158816	115	0
DE_674.2	Hypepigmentation*	Dermatological	-1.47336	0.0159722	95	0	-1.47336	0.0159722	116	0
EM_256.5	Hypokalemia [Hypopotassemia]	Endocrine/Metab	0.455076	0.0169753	96	0	0.52224	0.323254	543	0
GI_529.5	Constipation	Gastrointestinal	0.321942	0.0172281	97	0	0.433735	0.258339	481	0
CV_410	Inflammation of the heart [Carditis]	Cardiovascular	0.523851	0.0174028	98	0	0.471106	0.412498	639	0
GI_528.1	Nausea	Gastrointestinal	0.225019	0.0177551	99	0	0.447903	0.0799548	255	0
ID_052.3	Varicella zoster virus	Infections	0.273092	0.0185545	100	0	0.295739	0.358725	578	0
CA_103	Malignant neoplasm of the skin	Neoplasms	0.212057	0.0189359	101	0	1.20181	7.71302e-07	12	1
GI_542.4	Portal hypertension	Gastrointestinal	0.827577	0.0202141	102	0	0.638894	0.485874	704	0
CV_446.2	Orthostatic hypotension	Cardiovascular	0.53302	0.0203297	103	0	0.189307	0.805764	976	0
CV_438.12	Thoracic aneurysm	Cardiovascular	-0.626186	0.0205245	104	0	-1.58491	0.00025522	41	0
GI_554.1	Pancreatitis	Gastrointestinal	0.489773	0.0214946	105	0	0.827564	0.219878	450	0
GI_557.2	Blood in stool	Gastrointestinal	0.318259	0.0216189	106	0	0.746317	0.0386296	165	0
ID_015	Clostridium	Infections	0.561144	0.0216307	107	0	1.22295	0.12481	330	0
RE_460	Respiratory infection	Respiratory	0.186244	0.0219339	108	0	0.105824	0.616011	815	0
BI_169.1	Thrombocytopenia	Blood/Immune	0.3688	0.0220355	109	0	0.312057	0.496796	710	0
GI_526.1	Bacterial enteritis	Gastrointestinal	0.500074	0.0222796	110	0	1.19464	0.117845	313	0
EM_256.4	Hyperkalemia [Hyperpotassemia]	Endocrine/Metab	0.35668	0.0227022	111	0	0.151772	0.757814	928	0
ID_052	Herpesvirus	Infections	0.238515	0.0231827	112	0	0.245818	0.384507	615	0
CA_104	Malignant sarcoma-related cancers	Neoplasms	0.275763	0.0235147	113	0	1.36287	1.25983e-05	23	1
EM_200.3	Thyrotoxicosis [hyperthyroidism]	Endocrine/Metab	-0.522104	0.0242648	114	0	-0.827364	0.0412095	172	0
GU_629	Female infertility	Genitourinary	-0.940688	0.0247188	115	0	-0.940688	0.0247188	133	0
CA_148.5	Benign neoplasm of cranial nerve	Neoplasms	-1.66455	0.0247806	116	0	-1.66455	0.0247806	134	0
DE_679.1	Rash and other nonspecific skin eruption	Dermatological	0.217884	0.0254237	117	0	0.363734	0.164298	380	0
RE_486	Other respiratory disorders	Respiratory	0.198613	0.0260205	118	0	0.490538	0.0382804	162	0
GI_554.11	Acute pancreatitis	Gastrointestinal	0.505987	0.0263332	119	0	0.281992	0.624819	820	0
BI_169	Platelet defects	Blood/Immune	0.352507	0.027074	120	0	0.336049	0.454488	674	0
BI_164.6	Anemia secondary to chronic diseases and conditions	Blood/Immune	0.388632	0.0275158	121	0	0.537675	0.309481	528	0
CV_433.3	Cerebrovascular insufficiency	Cardiovascular	0.630161	0.0281085	122	0	0.877867	0.240846	472	0
EM_232.2	Vitamin B group deficiency	Endocrine/Metab	0.598885	0.0285548	123	0	0.713497	0.382102	610	0
CM_758	Congenital malformations of digestive system	Congenital	0.62664	0.0285743	124	0	1.21745	0.0871752	267	0
GI_556.3	Abdominal or pelvic swelling, mass, or lump	Gastrointestinal	0.352929	0.0289811	125	0	0.203448	0.630264	826	0
GI_522.9	Gastritis	Gastrointestinal	0.368308	0.0297219	126	0	0.538074	0.269131	495	0
BI_177	Abnormality of the lymph nodes	Blood/Immune	0.243627	0.0303473	127	0	0.63959	0.0918775	270	0
SS_808	Syncope and collapse	Symptoms	0.275841	0.0309231	128	0	0.087254	0.827687	993	0
GI_526.12	Intestinal infection due to C. difficile	Gastrointestinal	0.528628	0.0319092	129	0	1.2223	0.1251	331	0
ID_015.2	Clostridium difficile	Infections	0.528628	0.0319092	130	0	1.2223	0.1251	332	0
CM_763.2	Congenital malformations of heart valves	Congenital	-0.955761	0.0328682	131	0	-0.955761	0.0328682	151	0
GI_528	Nausea and vomiting	Gastrointestinal	0.19664	0.0338316	132	0	0.418111	0.105319	294	0
ID_089.1	Bacterial infections	Infections	0.211403	0.034065	133	0	0.576462	0.0310853	145	0
EM_239.11	Pure hypercholesterolemia	Endocrine/Metab	0.214793	0.0341519	134	0	0.130287	0.633165	829	0
GU_586	Other disorders of the kidney and ureters	Genitourinary	0.206586	0.0347394	135	0	0.565578	0.0301679	142	0
CA_101.2	Malignant neoplasm of stomach	Neoplasms	0.869657	0.034772	136	0	1.84327	0.00317073	66	0
DE_683	Nail disorders	Dermatological	-0.378368	0.0355527	137	0	-0.330636	0.541628	749	0
SO_377.5	Vitreous hemorrhage	Sense organs	0.704512	0.0360442	138	0	0.395322	0.69738	881	0
CA_110	Malignant neoplasm of the endocrine glands	Neoplasms	-0.614611	0.0363535	139	0	-0.847049	0.0950966	277	0
GI_529	Symptoms involving digestive system	Gastrointestinal	0.223937	0.0363939	140	0	0.206613	0.479195	698	0
DE_684.1	Alopecia	Dermatological	0.462834	0.0370928	141	0	0.490487	0.40356	634	0
NS_350.5	Repeated falls*	Neurological	0.776978	0.0383788	142	0	-0.503107	0.59968	803	0
MB_286.11	Bipolar I disorder	Mental	-0.865842	0.0385196	143	0	-0.865842	0.0385196	163	0
CV_406.1	Pulmonary hypertension	Cardiovascular	0.504331	0.040018	144	0	-0.816906	0.211024	439	0
GE_974.2	Hereditary corneal dystrophies	Genetic	-1.00487	0.0402167	145	0	-1.00487	0.0402167	171	0
CV_416.52	Ventricular premature depolarization*	Cardiovascular	-0.642861	0.0409878	146	0	-0.409677	0.690156	874	0
MS_700.1	Lupus	Muscloskeletal	0.538378	0.0422616	147	0	-0.474404	0.319365	538	0
SS_800.1	Chest pain on breathing	Symptoms	0.320981	0.0427304	148	0	0.596837	0.210528	438	0
GI_535	Intestinal or peritoneal adhesions	Gastrointestinal	0.470053	0.0430866	149	0	0.918916	0.0758746	244	0
CA_110.1	Malignant neoplasm of the thyroid	Neoplasms	-0.753675	0.043159	150	0	-0.753675	0.043159	175	0
SO_377	Hemorrhage of the eye	Sense organs	0.449874	0.0436097	151	0	0.540801	0.370099	592	0
ID_097	Drug resistant microorganisms	Infections	0.55536	0.0438453	152	0	0.32199	0.603683	807	0
EM_200.11	Secondary hypothyroidism	Endocrine/Metab	-0.486088	0.0443374	153	0	-1.17451	0.0201789	125	0
EM_256.7	Volume depletion	Endocrine/Metab	0.249426	0.0445601	154	0	0.772121	0.0387515	166	0
GI_557.8	Hemorrhage of rectum and anus	Gastrointestinal	0.322681	0.0450031	155	0	0.540542	0.190121	409	0
CV_418	Abnormal results of cardiovascular function studies	Cardiovascular	0.1635	0.0450462	156	0	0.305111	0.141649	353	0
EM_202.2	Type 2 diabetes	Endocrine/Metab	0.168436	0.0463422	157	0	0.425802	0.119449	321	0
BI_164	Anemia	Blood/Immune	0.166542	0.0476192	158	0	0.401227	0.0809947	256	0
CA_106.1	Malignant neoplasm of external female genital organs and cervix	Neoplasms	0.484628	0.0489065	159	0	1.89291	0.000614016	52	0
CV_416.221	Typical atrial flutter*	Cardiovascular	-0.963496	0.049578	160	0	-0.963496	0.049578	184	0
SS_840.1	Food allergy	Symptoms	0.550366	0.0502309	161	0	0.480967	0.479819	699	0
MS_714	Deforming dorsopathies	Muscloskeletal	-0.377075	0.0506684	162	0	-0.266021	0.589959	793	0
ID_019.1	Treponema pallidum [syphilis]	Infections	-1.2087	0.0515503	163	0	-1.2087	0.0515503	187	0
NS_346.6	Cerebral edema	Neurological	-1.20842	0.0515869	164	0	-1.20842	0.0515869	188	0
GU_622.1	Polyp of corpus uteri	Genitourinary	-0.487255	0.051658	165	0	-0.0136071	0.983935	1097	0
GU_621	Dysplasia of female genital organs	Genitourinary	0.514292	0.0525673	166	0	-0.648275	0.202636	430	0
GU_582.21	End stage renal disease [CDK, stage 5]	Genitourinary	0.386081	0.0526526	167	0	-0.485354	0.461116	680	0
MS_713.4	Stiffness of joint	Muscloskeletal	-0.588827	0.0535977	168	0	-0.447099	0.417054	644	0
CA_109	Malignant neoplasm of the eye, brain and other parts of central nervous system	Neoplasms	-0.587319	0.0539179	169	0	1.18196	0.0144223	112	0
GI_556.8	Nonspecific abnormal findings in stool contents	Gastrointestinal	0.42689	0.0539668	170	0	-0.420689	0.347791	569	0
EM_200.9	Abnormal thyroid function studies	Endocrine/Metab	-0.655591	0.0547894	171	0	-1.52046	0.0153532	114	0
DE_684	Diseases of hair and hair follicles	Dermatological	0.378206	0.0553158	172	0	0.77414	0.12956	338	0
GU_588.2	Abnormal results of function study of kidney	Genitourinary	0.406029	0.055376	173	0	0.621944	0.330692	551	0
CA_114.1	Malignant neuroendocrine tumors	Neoplasms	0.70499	0.0555802	174	0	3.31873	1.7081e-06	16	1
BI_164.2	Macrocytic anemia	Blood/Immune	0.704628	0.0556063	175	0	1.70931	0.0288944	139	0
EM_247.3	Disorders of phosphorus metabolism	Endocrine/Metab	0.456864	0.055788	176	0	-0.509123	0.342485	563	0
GI_542	Chronic liver disease	Gastrointestinal	0.230945	0.0559974	177	0	0.343549	0.324381	544	0
EM_202	Diabetes mellitus	Endocrine/Metab	0.159606	0.0560132	178	0	0.390403	0.149535	363	0
BI_160	Deficiency anemias	Blood/Immune	0.235699	0.0561587	179	0	0.337058	0.366212	585	0
CA_116	Secondary malignant neoplasm	Neoplasms	0.233775	0.0572269	180	0	1.64511	1.01317e-06	14	1
EM_256.6	Fluid overload	Endocrine/Metab	0.41225	0.0583037	181	0	-0.574041	0.259472	483	0
GI_522.7	Ulceration of the lower GI tract	Gastrointestinal	0.60404	0.0587086	182	0	-0.145523	0.843559	1003	0
GI_554.12	Chronic pancreatitis	Gastrointestinal	0.568794	0.0589599	183	0	1.21088	0.161479	374	0
CM_763.23	Congenital malformation of aortic and mitral valves	Congenital	-0.853027	0.0590408	184	0	-0.853027	0.0590408	201	0
DE_668.4	Dermatitis due to substances taken internally	Dermatological	0.602342	0.0590486	185	0	0.700602	0.42547	654	0
ID_052.31	Varicella [chickenpox]	Infections	0.258451	0.0590899	186	0	0.212537	0.592615	798	0
GI_520.14	Ventral hernia	Gastrointestinal	0.379357	0.0592622	187	0	0.888612	0.0924893	272	0
NS_329	Symptoms and signs involving cognitive functions and awareness	Neurological	-0.272282	0.0608007	188	0	-0.976217	0.0081133	90	0
MB_283	Other mental and behavioral problems	Mental	-0.921267	0.0609946	189	0	-0.921267	0.0609946	206	0
MS_700.11	Systemic lupus erythematosus [SLE]	Muscloskeletal	0.499801	0.0620592	190	0	-0.501043	0.29784	523	0
MS_723.6	Impingement syndrome of shoulder*	Muscloskeletal	-1.01686	0.0622775	191	0	-1.01686	0.0622775	210	0
CV_446	Hypotension	Cardiovascular	0.228219	0.0631367	192	0	-0.180621	0.666596	855	0
EM_247.4	Disorders of magnesium metabolism	Endocrine/Metab	0.495243	0.0632151	193	0	1.69405	0.0199705	123	0
GI_524	Functional intestinal disorder	Gastrointestinal	0.255791	0.0638262	194	0	1.04103	0.0016619	60	0
MS_701	Osteomyelitis, periostitis, and other infections involving bone	Muscloskeletal	-0.53185	0.0642159	195	0	-0.293654	0.723516	901	0
RE_487	Hemorrhage from respiratory passages	Respiratory	0.35206	0.0644404	196	0	0.825399	0.141952	354	0
CA_106.21	Malignant neoplasm of endometrium	Neoplasms	0.543729	0.0648577	197	0	3.14211	2.47868e-06	17	1
GI_530.1	Anal fissure	Gastrointestinal	0.643076	0.0671226	198	0	0.763888	0.26885	493	0
SS_847.3	Liver transplant	Symptoms	0.640487	0.0676242	199	0	1.07799	0.169924	389	0
CA_139.53	Lipoma of skin subcutaneous tissue	Neoplasms	-0.578948	0.0676398	200	0	-1.4601	0.011548	105	0
DE_679.4	Pruritus	Dermatological	0.318161	0.0691483	201	0	-0.251039	0.532664	739	0
CV_441.1	Arteriovenous fistula	Cardiovascular	0.794897	0.0700195	202	0	-0.283539	0.746147	918	0
EM_200.41	Chronic thyroiditis	Endocrine/Metab	-0.882144	0.0740538	203	0	-0.882144	0.0740538	236	0
EM_200.411	Hashimoto thyroiditis [Chronic lymphocytic thyroiditis]	Endocrine/Metab	-0.882144	0.0740538	204	0	-0.882144	0.0740538	237	0
GU_582.1	Acute kidney failure	Genitourinary	0.235512	0.0753839	205	0	0.590077	0.13593	344	0
MB_280.13	Alcoholic liver disease	Mental	0.701448	0.0754362	206	0	1.18862	0.219973	451	0
GU_614.3	Pelvic inflammatory disease (PID)	Genitourinary	-1.11016	0.0765123	207	0	-1.11016	0.0765123	245	0
CM_763.232	Congenital insufficiency of aortic valve	Congenital	-0.969125	0.076578	208	0	-0.969125	0.076578	246	0
CV_424	Heart failure	Cardiovascular	0.227616	0.0768064	209	0	0.101396	0.800395	973	0
BI_181	Autoimmune disease	Blood/Immune	0.152679	0.0769353	210	0	0.119037	0.617006	816	0
CV_440.1	Venous thromboembolism	Cardiovascular	0.220721	0.0777385	211	0	0.342398	0.317085	536	0
MS_720	Spontaneous rupture of synovium and tendon	Muscloskeletal	-0.699878	0.0783977	212	0	-0.699878	0.0783977	252	0
SO_392	Otalgia and effusion of ear	Sense organs	0.296654	0.0795138	213	0	0.861845	0.0399411	170	0
GI_528.2	Vomiting	Gastrointestinal	0.182719	0.0800104	214	0	0.523605	0.0706469	227	0
GI_542.7	Chronic nonalcoholic liver disease	Gastrointestinal	0.240113	0.0803028	215	0	0.218078	0.578392	783	0
MS_714.6	Spondylolisthesis	Muscloskeletal	-0.490603	0.0804993	216	0	0.297116	0.634383	830	0
CV_417.1	Palpitations	Cardiovascular	0.192526	0.0815697	217	0	0.531571	0.0546468	195	0
DE_672	Skin changes due to solar radiation	Dermatological	0.166669	0.0821907	218	0	-0.0156499	0.952282	1081	0
RE_484.1	Spontaneous pneumothorax	Respiratory	0.361291	0.0827459	219	0	0.117386	0.86069	1015	0
RE_468.2	Bacterial pneumonia	Respiratory	0.390605	0.0838949	220	0	-0.284991	0.537639	747	0
DE_672.21	Actinic keratosis	Dermatological	0.1874	0.0857383	221	0	0.0966595	0.760198	934	0
NS_325.3	Lack of coordination	Neurological	-0.566743	0.0858002	222	0	-1.65171	0.0109845	102	0
RE_463.1	Chronic rhinitis	Respiratory	0.304451	0.085958	223	0	-0.277734	0.483563	702	0
CA_120.2	Lymphoid	Neoplasms	0.302824	0.0867113	224	0	1.88326	7.14692e-05	31	0
DE_672.2	Skin changes due to chronic exposure to nonionizing radiation	Dermatological	0.164627	0.087055	225	0	0.0216079	0.934397	1066	0
DE_669	Neutrophilic and Eosinophilic dermatoses	Dermatological	0.700774	0.0877719	226	0	0.181483	0.799525	972	0
CV_440.2	Arterial embolism and thrombosis	Cardiovascular	0.417244	0.0883723	227	0	0.899253	0.104485	293	0
MS_724	Other symptoms and disorders of the soft tissue	Muscloskeletal	0.14341	0.0891296	228	0	0.147832	0.529755	736	0
GU_612.1	Inflammatory disease of breast	Genitourinary	0.589172	0.0901834	229	0	2.43371	0.00733027	87	0
RE_479	Pulmonary insufficiency and acute respiratory distress syndrome	Respiratory	0.212082	0.0917761	230	0	0.320428	0.378574	605	0
CA_153	Benign neoplasm of other or unspecified sites	Neoplasms	0.314918	0.0921577	231	0	0.0278586	0.938469	1067	0
MS_705.3	Polymyalgia rheumatica	Muscloskeletal	-0.927521	0.0924696	232	0	-0.927521	0.0924696	271	0
CA_122	Lymphoma	Neoplasms	0.302502	0.0927078	233	0	1.86797	0.000209056	39	0
CA_106.13	Malignant neoplasm of the cervix	Neoplasms	0.477573	0.0927153	234	0	2.08288	0.000407335	48	0
NS_331.3	Headache syndromes, non migraine	Neurological	-0.920701	0.0938733	235	0	-0.920701	0.0938733	275	0
ID_019	Treponema	Infections	-0.919865	0.0940783	236	0	-0.919865	0.0940783	276	0
NS_350	Other symptoms involving nervous system	Neurological	0.3833	0.0943674	237	0	0.0332074	0.963855	1087	0
CV_440	Embolism and thrombosis	Cardiovascular	0.184079	0.0955921	238	0	0.554432	0.0612596	208	0
CM_766	Congenital deformities of feet	Congenital	-1.04455	0.0961566	239	0	-1.04455	0.0961566	278	0
CA_120	Hemo onc - by cell of origin	Neoplasms	0.227395	0.0978967	240	0	1.65119	4.99779e-05	27	0
BI_168.1	Hypo-coagulability	Blood/Immune	0.435617	0.0984567	241	0	1.40184	0.0608259	203	0
EM_252.51	Disorders of intestinal carbohydrate absorption	Endocrine/Metab	-0.700182	0.0995813	242	0	-0.700182	0.0995813	286	0
GI_523.4	Diverticulitis	Gastrointestinal	0.354895	0.0996583	243	0	0.319978	0.58887	790	0
SO_390.4	Impacted cerumen	Sense organs	0.22482	0.0999529	244	0	0.100472	0.785997	964	0
BI_168	Coagulation defects, purpura and other hemorrhagic conditions	Blood/Immune	0.224412	0.100152	245	0	0.419354	0.330183	550	0
BI_170.1	Neutropenia	Blood/Immune	0.407205	0.100885	246	0	-0.321214	0.592073	795	0
SO_386.2	Diplopia	Sense organs	-0.474839	0.10122	247	0	1.08831	0.0682617	222	0
CA_106.11	Malignant neoplasm of the vulva	Neoplasms	0.703669	0.101453	248	0	0.829027	0.346104	567	0
MS_701.1	Osteomyelitis	Muscloskeletal	-0.473171	0.101846	249	0	-0.193838	0.814935	987	0
PP_901	Abnormal products of conception	Pregnancy	-0.751624	0.102094	250	0	-0.751624	0.102094	288	0
BI_162	Aplastic anemia	Blood/Immune	0.50994	0.102482	251	0	0.370865	0.585303	789	0
EM_247.42	Hypomagnesemia*	Endocrine/Metab	0.509819	0.102552	252	0	1.7331	0.0312542	146	0
SS_800.2	Precordial pain	Symptoms	0.241233	0.103033	253	0	0.129114	0.771456	945	0
MS_721.5	Bursitis	Muscloskeletal	0.293393	0.104323	254	0	0.270619	0.618112	817	0
NS_325.2	Difficulty walking	Neurological	-0.30085	0.104863	255	0	-1.12265	0.0210452	126	0
RE_474.1	Emphysema	Respiratory	0.281409	0.105119	256	0	0.657405	0.24146	473	0
RE_477	Inhalation lung injury	Respiratory	0.577374	0.105823	257	0	1.35836	0.072946	234	0
NS_334.21	Bell's palsy	Neurological	-0.73839	0.105828	258	0	-0.73839	0.105828	295	0
MS_718	Back pain	Muscloskeletal	-0.122164	0.106342	259	0	-0.43675	0.0223179	128	0
EM_239.3	Mixed hyperlipidemia	Endocrine/Metab	0.222131	0.107021	260	0	0.370173	0.296166	521	0
CV_416.22	Atrial flutter	Cardiovascular	-0.350479	0.10714	261	0	-1.45488	0.0001053	35	0
GI_514.31	Paralytic ileus	Gastrointestinal	0.355555	0.107391	262	0	0.0163288	0.97502	1093	0
CV_416.2	Atrial fibrillation and flutter	Cardiovascular	-0.197401	0.107543	263	0	-0.534236	0.132706	342	0
CM_763	Congenital anomalies of the heart	Congenital	-0.363376	0.109184	264	0	-0.303831	0.582111	787	0
DE_683.1	Ingrowing nail	Dermatological	-0.477905	0.109645	265	0	-0.610548	0.546078	755	0
NS_333	Sleep disorders	Neurological	-0.125729	0.112399	266	0	-0.553834	0.0169385	117	0
GI_511	Gastro-esophageal reflux disease [GERD]	Gastrointestinal	0.120361	0.113129	267	0	0.146351	0.4768	693	0
EM_214.1	Ovarian failure	Endocrine/Metab	-0.875139	0.113815	268	0	-0.875139	0.113815	307	0
SS_807	Malaise and fatigue	Symptoms	0.130294	0.114305	269	0	0.163454	0.467682	687	0
CA_148.16	Benign neoplasm of choroid	Neoplasms	0.442216	0.116468	270	0	0.968358	0.125959	333	0
NS_351.3	Paresthesia of skin*	Neurological	-0.383386	0.116919	271	0	-0.775273	0.0708898	228	0
BI_160.1	Iron deficiency anemia	Blood/Immune	0.1983	0.117415	272	0	0.297913	0.449276	669	0
BI_164.1	Microcytic anemia	Blood/Immune	0.1983	0.117415	273	0	0.297913	0.449276	670	0
EM_247.88	Iron deficiency	Endocrine/Metab	0.1983	0.117415	274	0	0.297913	0.449276	671	0
CA_104.3	Malignant neoplasm of connective and soft tissue	Neoplasms	0.252335	0.118455	275	0	1.40439	0.000260832	42	0
GI_509.1	Glossitis	Gastrointestinal	0.701781	0.118764	276	0	1.64451	0.169259	388	0
GU_614	Inflammatory diseases of female pelvic organs	Genitourinary	0.208767	0.119254	277	0	0.0769166	0.80749	980	0
GI_506.51	Dry mouth*	Gastrointestinal	0.699276	0.119456	278	0	-0.185896	0.786779	966	0
SO_388	Blindness and low vision	Sense organs	0.348163	0.119996	279	0	-1.33517	0.00163853	59	0
GU_597.1	Urethral stricture	Genitourinary	-0.663081	0.120189	280	0	-0.663081	0.120189	322	0
RE_478	Aspiration pneumonia	Respiratory	-0.661042	0.120843	281	0	-0.661042	0.120843	323	0
ID_011	Klebsiella	Infections	0.530332	0.121048	282	0	2.62807	0.000348641	45	0
NS_330	Epilepsy, recurrent seizures, convulsions	Neurological	-0.307457	0.121778	283	0	-1.48628	9.48309e-05	34	0
GI_540.3	Viral hepatitits	Gastrointestinal	0.380849	0.122661	284	0	0.561078	0.376507	599	0
ID_054	Hepatovirus	Infections	0.380849	0.122661	285	0	0.561078	0.376507	600	0
ID_092.2	Sepsis	Infections	0.286614	0.122963	286	0	0.967044	0.136428	345	0
RE_488.1	Dyspnea [Shortness of breath]	Respiratory	0.130906	0.123473	287	0	-0.135241	0.600713	805	0
CV_441	Arteriovenous malformation	Cardiovascular	0.566237	0.123862	288	0	-0.291815	0.677062	865	0
CV_403	Angina pectoris	Cardiovascular	0.21992	0.125613	289	0	0.22691	0.582784	788	0
CA_122.2	Non-Hodgkin lymphoma	Neoplasms	0.281458	0.126428	290	0	1.90767	0.000179842	37	0
CV_406.11	Primary pulmonary hypertension	Cardiovascular	0.415366	0.128221	291	0	-0.69585	0.311197	531	0
CV_410.2	Endocarditis	Cardiovascular	0.388925	0.129393	292	0	0.534409	0.390237	623	0
SS_809	Pain	Symptoms	-0.12258	0.129568	293	0	-0.282491	0.196735	418	0
EM_247.8	Mineral deficiencies	Endocrine/Metab	0.19058	0.130226	294	0	0.276509	0.479032	697	0
CV_416.12	Ventricular tachycardia	Cardiovascular	0.328404	0.131242	295	0	-0.991755	0.0188426	120	0
PP_901.3	Missed abortion	Pregnancy	-0.757514	0.131775	296	0	-0.757514	0.131775	340	0
SO_361	Disorders of eyelid function	Sense organs	0.252596	0.132206	297	0	0.58549	0.18583	405	0
MS_723.4	Lateral epicondylitis (Tennis elbow)	Muscloskeletal	0.295282	0.133909	298	0	0.165698	0.731174	907	0
EM_236	Overweight and obesity	Endocrine/Metab	-0.117552	0.134246	299	0	-0.160645	0.470146	689	0
CA_106.2	Malignant neoplasm of the uterus	Neoplasms	0.37807	0.135162	300	0	2.00528	0.00627905	83	0
SO_374.9	Retinal occlusions	Sense organs	0.491659	0.135461	301	0	-0.719664	0.267146	490	0
NS_355	Coma and other alteration of consciousness	Neurological	-0.307157	0.138095	302	0	-2.2535	5.84988e-08	7	1
NS_355.2	Alteration of consciousness	Neurological	-0.307157	0.138095	303	0	-2.2535	5.84988e-08	8	1
GU_620	Noninflammatory disorders of vulva and perineum	Genitourinary	0.315738	0.139419	304	0	0.0977369	0.803941	975	0
PP_900	Spontaneous abortion or history of recurrent pregnancy loss	Pregnancy	-0.635494	0.140647	305	0	-0.635494	0.140647	350	0
PP_900.1	Spontaneous abortion	Pregnancy	-0.635494	0.140647	306	0	-0.635494	0.140647	351	0
MS_717.2	Sacrococcygeal disorders	Muscloskeletal	-0.273889	0.142411	307	0	-1.06061	0.00936941	98	0
NS_325	Abnormality of gait and mobility	Neurological	-0.181453	0.142618	308	0	-0.616414	0.0936664	274	0
GU_596.1	Bladder neck obstruction	Genitourinary	0.615872	0.143161	309	0	1.73887	0.0442232	178	0
EM_247.7	Disorders of iron metabolism	Endocrine/Metab	0.611978	0.14448	310	0	-0.628471	0.429706	655	0
RE_487.1	Epistaxis	Respiratory	0.340709	0.144608	311	0	0.932544	0.16483	381	0
NS_342	Plegia and unspecified paralysis	Neurological	-0.623585	0.145146	312	0	-0.623585	0.145146	358	0
BI_168.2	Hyper-coagulability	Blood/Immune	0.402632	0.147181	313	0	1.90107	0.00779982	88	0
SO_369	Disorders of the cornea	Sense organs	0.286433	0.149135	314	0	-0.917602	0.0319296	148	0
EM_200.21	Diffuse goiter	Endocrine/Metab	-0.548358	0.149946	315	0	-0.548358	0.149946	365	0
SO_371	Cataract	Sense organs	0.128263	0.150574	316	0	0.255384	0.315948	535	0
GI_515	Heartburn	Gastrointestinal	0.284264	0.150809	317	0	0.506225	0.311003	530	0
GU_615	Endometriosis	Genitourinary	-0.331651	0.151058	318	0	0.25861	0.674674	861	0
MS_716	Intervertebral disc disorder	Muscloskeletal	-0.152328	0.151337	319	0	-0.931444	0.000629776	53	0
CA_152	Benign neoplasm of lymph nodes	Neoplasms	-0.222955	0.151625	320	0	0.134343	0.706842	889	0
MS_716.3	Spinal disc displacement (herniation)	Muscloskeletal	-0.194456	0.152263	321	0	-1.17198	7.30782e-05	32	0
CV_406	Pulmonary heart disease	Cardiovascular	0.267742	0.153635	322	0	-0.94163	0.062261	209	0
NS_330.3	Convulsions	Neurological	-0.295705	0.154112	323	0	-1.48934	0.000160377	36	0
EM_200	Disorders of thyroid gland	Endocrine/Metab	-0.128053	0.154672	324	0	-0.506348	0.0323408	150	0
MB_286.4	Dysthymic disorder	Mental	0.27865	0.154992	325	0	1.58639	0.00539015	78	0
ID_092	Bacteremia, Sepsis, and SIRS	Infections	0.22537	0.15541	326	0	1.074	0.0284195	138	0
SO_389	Other disorders of eye	Sense organs	0.22422	0.156501	327	0	-0.542034	0.292724	517	0
MS_728.3	Costochondritis [Tietze's disease]	Muscloskeletal	0.479125	0.156969	328	0	-1.50364	0.0690231	224	0
GU_588	Disorders and findings from impaired renal function	Genitourinary	0.251266	0.15785	329	0	0.59481	0.234688	466	0
EM_239.1	Hypercholesterolemia	Endocrine/Metab	0.132299	0.158032	330	0	0.200557	0.41903	648	0
MS_729	Other acquired musculoskeletal deformity	Muscloskeletal	-0.410691	0.158392	331	0	0.00962605	0.990713	1106	0
GU_596	Other disorders of bladder	Genitourinary	0.221336	0.159159	332	0	0.726686	0.0717887	230	0
CV_404.11	Acute myocardial infarction	Cardiovascular	0.205784	0.15923	333	0	0.116539	0.773655	951	0
EM_236.1	Obesity	Endocrine/Metab	-0.112765	0.160655	334	0	-0.146539	0.530477	737	0
CA_109.3	Malignant neoplasm of brain	Neoplasms	-0.563501	0.161925	335	0	-0.563501	0.161925	375	0
BI_176	Other diseases of blood and blood-forming organs	Blood/Immune	-0.563464	0.162016	336	0	-0.563464	0.162016	376	0
GE_974	Genetic diseases of the eye	Genetic	-0.509314	0.162504	337	0	-0.753122	0.202117	429	0
GI_540.2	Acute hepatitis	Gastrointestinal	0.505521	0.163803	338	0	0.526517	0.57081	775	0
EM_236.2	Localized adiposity	Endocrine/Metab	-0.699724	0.164108	339	0	-0.699724	0.164108	379	0
EM_232	Vitamin deficiencies	Endocrine/Metab	0.144319	0.165115	340	0	0.340095	0.227966	457	0
EM_234	Other nutritional deficiencies	Endocrine/Metab	-0.695781	0.165506	341	0	-0.695781	0.165506	382	0
CV_436	Atherosclerosis [ASCVD]	Cardiovascular	0.127568	0.165594	342	0	-0.161952	0.536829	746	0
NS_333.1	Sleep apnea	Neurological	-0.123065	0.167361	343	0	-0.604465	0.0240538	131	0
NS_338	Myasthenia gravis and other myoneural disorders	Neurological	-0.391323	0.167415	344	0	-0.352148	0.684162	867	0
NS_343.1	Peripheral autonomic neuropathy	Neurological	0.546536	0.167483	345	0	2.11473	0.0238016	130	0
CV_444.13	Esophageal varices	Cardiovascular	0.544924	0.168164	346	0	0.217451	0.840745	1002	0
GU_614.52	Vaginitis and vulvovaginitis	Genitourinary	0.212164	0.169129	347	0	0.185068	0.629201	825	0
CA_149	Benign neoplasm of the endocrine glands	Neoplasms	-0.318386	0.170671	348	0	0.0690718	0.906992	1054	0
MS_745.3	Fracture of upper limb	Muscloskeletal	0.284057	0.171823	349	0	-0.698857	0.113093	306	0
CA_120.21	Mature B-cell	Neoplasms	0.269697	0.172072	350	0	1.94981	0.000198597	38	0
RE_479.6	Pulmonary collapse [Atelectasis]	Respiratory	0.233939	0.173149	351	0	0.493769	0.281442	508	0
SS_840.9	Anaphylactic reaction	Symptoms	-0.585572	0.17361	352	0	-0.585572	0.17361	393	0
NS_356.1	Dysarthria	Neurological	-0.584976	0.173933	353	0	-0.584976	0.173933	394	0
MS_719.92	Contracture of joint	Muscloskeletal	-0.58476	0.173973	354	0	-0.58476	0.173973	395	0
GU_621.1	Dysplasia of cervix	Genitourinary	0.407897	0.174652	355	0	-0.901346	0.11044	303	0
GU_614.5	Inflammatory disease of cervix, vagina, and vulva	Genitourinary	0.189867	0.177484	356	0	0.0861373	0.800972	974	0
MS_745.9	Pathological fracture	Muscloskeletal	-0.3923	0.180694	357	0	-0.119483	0.886076	1034	0
CV_404.1	Myocardial infarction [Heart attack]	Cardiovascular	0.185336	0.181826	358	0	0.0796576	0.839734	1001	0
EM_208	Disorders of parathyroid gland	Endocrine/Metab	-0.25166	0.186517	359	0	-0.221649	0.680236	866	0
CV_417	Abnormalities of heart beat	Cardiovascular	0.117636	0.188208	360	0	0.403702	0.0847679	263	0
ID_054.31	Chronic hepatitis C	Infections	0.412223	0.189431	361	0	-0.387495	0.528938	735	0
EM_244.4	Lipodystrophy, not elsewhere classified	Endocrine/Metab	-0.532693	0.190166	362	0	-0.532693	0.190166	410	0
ID_005.1	Mycobacterium tuberculosis	Infections	0.491786	0.190383	363	0	0.922958	0.172719	390	0
BI_168.21	Primary thrombophilia	Blood/Immune	0.377595	0.19145	364	0	1.89961	0.00796496	89	0
MS_730	Other disorders and symptoms of the musculoskeletal system	Muscloskeletal	-0.183543	0.192106	365	0	-0.644189	0.0388092	167	0
NS_324.34	Tremor	Neurological	-0.370702	0.192115	366	0	-0.781272	0.168388	386	0
SS_812	Edema	Symptoms	0.130546	0.192385	367	0	0.222486	0.438404	659	0
GU_582.2	Chronic kidney disease	Genitourinary	0.145507	0.192857	368	0	0.236649	0.498527	714	0
RE_481	Interstitial pulmonary diseases	Respiratory	0.233088	0.193845	369	0	0.0109712	0.984451	1100	0
CV_404.2	Coronary atherosclerosis [Atherosclerotic heart disease]	Cardiovascular	0.125854	0.194662	370	0	-0.192909	0.489766	706	0
GI_542.2	Fatty liver disease (FLD)	Gastrointestinal	0.243593	0.194833	371	0	-0.509523	0.384483	614	0
RE_481.1	Pulmonary eosinophilia	Respiratory	0.321893	0.195641	372	0	-0.166034	0.83569	995	0
SO_369.4	Corneal degenerations	Sense organs	0.533427	0.195664	373	0	-1.1715	0.198402	421	0
CV_416	Cardiac arrhythmia and conduction disorders	Cardiovascular	-0.101709	0.196133	374	0	-0.303881	0.141578	352	0
GE_976	Genetic diseases primary affecting the kidneys	Genetic	0.531462	0.196585	375	0	1.27009	0.192448	415	0
EM_239.2	Hyperglyceridemia	Endocrine/Metab	0.156761	0.196765	376	0	0.34124	0.167416	384	0
MS_740.9	Dislocation of vertebra or sternum	Muscloskeletal	-0.389024	0.197712	377	0	0.103593	0.854949	1009	0
GI_537	Abnormality of the peritoneum	Gastrointestinal	0.264049	0.200045	378	0	0.9011	0.117706	312	0
SO_361.9	Ectropion of eyelid	Sense organs	-0.648068	0.200094	379	0	-0.648068	0.200094	424	0
NS_324.1	Parkinsonism	Neurological	-0.645615	0.201013	380	0	-0.645615	0.201013	425	0
NS_324.11	Parkinson's disease (Primary)	Neurological	-0.645615	0.201013	381	0	-0.645615	0.201013	426	0
BI_179	Immunodeficiencies	Blood/Immune	0.336286	0.201152	382	0	1.28789	0.0514638	186	0
SO_361.3	Ptosis of eyelid	Sense organs	0.260311	0.203174	383	0	0.686337	0.173256	391	0
GI_554.2	Cyst and pseudocyst of pancreas	Gastrointestinal	0.387644	0.203272	384	0	1.56761	0.0478455	179	0
MS_715.4	Spinal stenosis	Muscloskeletal	-0.174079	0.203684	385	0	-1.13389	0.000238247	40	0
MS_724.5	Exostosis	Muscloskeletal	0.386513	0.20396	386	0	-0.27683	0.624749	819	0
CA_108.5	Malignant neoplasm of the bladder	Neoplasms	0.233476	0.204487	387	0	1.75648	4.6267e-06	18	1
DE_660.6	Cellulitis and abscess	Dermatological	0.126924	0.204845	388	0	0.0610875	0.83855	999	0
SO_394.21	Paroxysmal vertigo	Sense organs	0.288795	0.205938	389	0	-0.612392	0.277822	506	0
GU_612.5	Mastodynia	Genitourinary	0.254959	0.208477	390	0	0.362452	0.544763	753	0
GU_582	Renal failure	Genitourinary	0.128215	0.208568	391	0	0.357899	0.235119	468	0
CV_414	Cardiomyopathy	Cardiovascular	0.208134	0.209283	392	0	0.158322	0.748782	920	0
CV_416.413	Atrioventricular block, complete	Cardiovascular	0.45004	0.21035	393	0	-1.00984	0.183804	402	0
MB_284	Suicide ideation and attempt or self harm	Mental	-0.480779	0.210354	394	0	-0.480779	0.210354	436	0
EM_200.31	Graves' disease [Toxic diffuse goiter]	Endocrine/Metab	-0.480666	0.210379	395	0	-0.480666	0.210379	437	0
CV_440.11	Deep vein thrombosis [DVT]	Cardiovascular	0.207032	0.210487	396	0	0.386984	0.38196	609	0
GI_506.5	Disturbances of salivary secretion	Gastrointestinal	0.448081	0.211416	397	0	-0.795578	0.276408	503	0
RE_488.5	Stridor	Respiratory	0.278591	0.214323	398	0	-0.867562	0.0822119	259	0
MS_710.6	Unequal limb length (acquired)	Muscloskeletal	-0.696039	0.214663	399	0	-0.696039	0.214663	445	0
MS_713.2	Effusion of joint	Muscloskeletal	0.194357	0.215102	400	0	0.448259	0.333512	556	0
GI_522.92	Atrophic gastritis	Gastrointestinal	-0.694882	0.215165	401	0	-0.694882	0.215165	446	0
CV_417.3	Bradycardia	Cardiovascular	-0.242889	0.215586	402	0	-1.09838	0.0290249	140	0
CV_416.21	Atrial fibrillation	Cardiovascular	-0.153717	0.216036	403	0	-0.47516	0.187524	407	0
MS_719	Disorders of muscle	Muscloskeletal	-0.148722	0.216163	404	0	-0.509484	0.140342	349	0
CA_124	Myeloproliferative disorder	Neoplasms	0.363726	0.218014	405	0	2.3887	0.000552167	51	0
ID_009	Pseudomonas	Infections	0.363432	0.218232	406	0	0.448003	0.533876	741	0
MS_734.6	Temporomandibular joint disorders	Muscloskeletal	-0.326035	0.218299	407	0	0.147865	0.849893	1005	0
CV_433.21	Carotid artery stenosis	Cardiovascular	-0.251196	0.219995	408	0	-0.307442	0.518089	723	0
GU_597	Other disorders of urethra and urinary tract	Genitourinary	-0.323707	0.220163	409	0	-1.27364	0.00692002	85	0
CA_114	Neuroendocrine tumors	Neoplasms	0.285917	0.223047	410	0	2.24358	3.07291e-05	25	1
BI_174	Diseases of spleen	Blood/Immune	0.268323	0.223179	411	0	0.46971	0.447828	665	0
CV_439	Hemorrhoids	Cardiovascular	0.119457	0.224818	412	0	-0.104333	0.698493	883	0
SO_367.1	Conjunctivitis	Sense organs	0.164655	0.225664	413	0	-0.197488	0.534151	742	0
EM_252.5	Disorders of carbohydrate metabolism	Endocrine/Metab	-0.443073	0.226569	414	0	-2.10878	0.000906296	54	0
EM_230.1	Protein-calorie malnutrition	Endocrine/Metab	0.248567	0.227064	415	0	-0.0205833	0.963157	1086	0
SO_376	Disorders of vitreous body	Sense organs	0.141739	0.227159	416	0	0.0229773	0.946395	1075	0
SO_374.4	Retinopathy	Sense organs	0.192785	0.227166	417	0	0.462653	0.37275	595	0
CA_148.1	Benign neoplasm of eye	Neoplasms	0.299386	0.228161	418	0	0.998461	0.064542	214	0
MS_721.6	Baker's cyst [popliteal cyst]	Muscloskeletal	-0.489013	0.229112	419	0	-0.489013	0.229112	458	0
CM_751	Congenital anomalies of eye	Congenital	0.518046	0.229282	420	0	-0.140091	0.886383	1036	0
MS_727.1	Osteonecrosis	Muscloskeletal	-0.488332	0.229421	421	0	-0.488332	0.229421	459	0
MS_702	Infective and reactive arthropathies	Muscloskeletal	-0.488221	0.229472	422	0	-0.488221	0.229472	460	0
DE_660.122	Dermatophytosis of nail	Dermatological	-0.205587	0.230296	423	0	0.732929	0.103075	290	0
BI_170	Decreased white blood cell count	Blood/Immune	0.260081	0.230496	424	0	-0.719898	0.122307	327	0
CA_120.1	Myeloid	Neoplasms	0.275875	0.231455	425	0	2.00129	0.001722	61	0
BI_160.11	Iron deficiency anemia secondary to blood loss	Blood/Immune	0.228092	0.234101	426	0	0.301618	0.568654	774	0
NS_329.1	Memory loss	Neurological	-0.248573	0.235069	427	0	-1.20659	0.00645578	84	0
CV_433.2	Occlusion and stenosis of precerebral arteries	Cardiovascular	-0.233993	0.235701	428	0	-0.432417	0.36172	583	0
GI_540.1	Chronic hepatitis	Gastrointestinal	0.308257	0.238601	429	0	0.534225	0.405976	637	0
MS_719.9	Contractures	Muscloskeletal	-0.346056	0.239154	430	0	-0.608236	0.368997	590	0
ID_056	Human papillomavirus	Infections	0.152307	0.244005	431	0	0.126524	0.741904	914	0
MS_745.7	Skull and face fracture	Muscloskeletal	-0.589501	0.245127	432	0	-0.589501	0.245127	475	0
EM_200.23	Multinodular goiter	Endocrine/Metab	0.260244	0.245473	433	0	-0.832425	0.0818484	258	0
MS_723.1	Adhesive capsulitis of shoulder	Muscloskeletal	0.260235	0.245491	434	0	-0.363341	0.419818	650	0
MB_280.11	Alcohol abuse and dependence	Mental	-0.236036	0.246424	435	0	0.214128	0.733684	909	0
NS_331	Headache	Neurological	-0.112116	0.247087	436	0	0.0305011	0.901946	1050	0
SO_394	Disorders of vestibular function	Sense organs	0.215376	0.247792	437	0	0.165191	0.743764	916	0
NS_341	Cerebral palsy and other paralytic syndromes	Neurological	0.295703	0.248486	438	0	0.589433	0.403384	633	0
RE_460.1	Acute upper respiratory infection	Respiratory	0.0990071	0.249966	439	0	0.0408696	0.858437	1011	0
CA_144.1	Benign neoplasms of external female genital organs and cervix	Neoplasms	0.197536	0.256339	440	0	-0.475446	0.227344	456	0
GI_550.2	Cholecystitis	Gastrointestinal	0.309266	0.256684	441	0	-0.00175624	0.998116	1116	0
EM_200.1	Hypothyroidism	Endocrine/Metab	-0.117307	0.256929	442	0	-0.522431	0.0769707	248	0
DE_679.6	Changes in skin texture	Dermatological	0.4577	0.258566	443	0	1.29745	0.190387	413	0
RE_460.3	Pulmonary tuberculosis	Respiratory	0.457324	0.258767	444	0	0.918922	0.176097	397	0
ID_091	Gangrene	Infections	0.457306	0.258781	445	0	0.300983	0.702284	887	0
SO_374	Disorders of the retina	Sense organs	0.123703	0.259178	446	0	-0.0194309	0.954239	1083	0
ID_054.3	Hepatitis C	Infections	0.327877	0.263277	447	0	-0.396165	0.513679	719	0
GI_540.11	Autoimmune hepatitis	Gastrointestinal	0.327793	0.263328	448	0	-0.353155	0.535261	743	0
PP_903	Preterm labor (including history of)	Pregnancy	-0.459582	0.265078	449	0	-0.459582	0.265078	488	0
CV_416.42	Left bundle branch block	Cardiovascular	0.298326	0.265303	450	0	0.0100693	0.990273	1105	0
CA_147.1	Benign neoplasm of the kidney	Neoplasms	0.356407	0.265635	451	0	1.50808	0.062697	211	0
SO_367.3	Keratoconjunctivitis	Sense organs	-0.282852	0.265809	452	0	0.153243	0.830127	994	0
SO_360.1	Hordeolum	Sense organs	0.296453	0.266964	453	0	-0.728667	0.181332	400	0
DE_681	Localized swelling, mass and lump of skin and subcutaneous tissue	Dermatological	-0.119396	0.267276	454	0	-0.00500198	0.986528	1102	0
GI_517	Vascular disorders of intestine	Gastrointestinal	0.295539	0.267632	455	0	0.838219	0.208227	435	0
SO_396.2	Sensorineural hearing loss	Sense organs	0.132461	0.26798	456	0	0.28092	0.398542	628	0
SO_361.1	Entropion and trichiasis of eyelid	Sense organs	0.500103	0.269066	457	0	0.500103	0.269066	494	0
CA_100.9	Malignant neoplasm of the salivary glands	Neoplasms	0.49935	0.269497	458	0	0.49935	0.269497	496	0
RE_474	Chronic obstructive pulmonary disease [COPD]	Respiratory	0.126894	0.269652	459	0	-0.0104657	0.974977	1092	0
RE_468.1	Viral pneumonia	Respiratory	0.497298	0.270535	460	0	0.497298	0.270535	497	0
RE_496	Abnormal results of pulmonary function studies	Respiratory	0.497097	0.270615	461	0	0.497097	0.270615	498	0
GE_965.3	Lipoprotein deficiencies	Genetic	-0.450381	0.270622	462	0	-0.450381	0.270622	499	0
SO_386.1	Amblyopia	Sense organs	-0.356598	0.27256	463	0	0.709434	0.28336	511	0
GI_508	Diseases of lips	Gastrointestinal	-0.512678	0.27259	464	0	-0.512678	0.27259	500	0
MS_745.4	Fracture of foot and toe	Muscloskeletal	0.216592	0.274585	465	0	0.433679	0.328833	549	0
GI_510.2	Esophagitis	Gastrointestinal	0.14978	0.277013	466	0	0.103707	0.761621	936	0
EM_214	Disorders of ovarian function	Endocrine/Metab	-0.383938	0.27853	467	0	-0.104891	0.874484	1026	0
MS_708.1	Osteoarthritis of more than one site	Muscloskeletal	-0.217526	0.278776	468	0	0.344756	0.504862	717	0
SO_394.2	Vertigo	Sense organs	0.212178	0.279459	469	0	0.142257	0.788893	968	0
RE_479.3	Respiratory failure	Respiratory	0.210027	0.281941	470	0	0.117069	0.839288	1000	0
CV_449	Other disorders of the circulatory system	Cardiovascular	-0.21441	0.282266	471	0	-1.03404	0.0145636	113	0
CV_438.4	Arterial dissection	Cardiovascular	-0.378148	0.282719	472	0	0.132226	0.859711	1014	0
CA_144	Gynecological benign neoplasms	Neoplasms	0.12987	0.282876	473	0	-0.171999	0.590323	794	0
CV_416.5	Premature depolarization [Premature beats]	Cardiovascular	-0.171307	0.283477	474	0	-0.160502	0.738557	911	0
SO_374.11	Serous retinal detachment	Sense organs	0.412581	0.283556	475	0	-0.0444914	0.942612	1071	0
EM_244	Disorders of lipoprotein metabolism and other lipidemias	Endocrine/Metab	-0.30764	0.283965	476	0	0.331718	0.639862	836	0
SO_363	Disorders of lacrimal system	Sense organs	0.119442	0.28412	477	0	0.17429	0.577774	782	0
CA_149.1	Benign neoplasm of the thyroid	Neoplasms	-0.335428	0.285945	478	0	-1.56761	0.00141309	57	0
ID_003	Escherichia coli	Infections	0.253222	0.2861	479	0	1.41297	0.0358268	159	0
CV_401.61	Renovascular hypertension	Cardiovascular	0.36205	0.28726	480	0	0.944701	0.207699	434	0
SS_826	Other abnormal immunological findings in serum	Symptoms	0.113679	0.287763	481	0	0.175918	0.567391	772	0
CA_138	Benign neoplasm of the skin	Neoplasms	0.0885196	0.288691	482	0	0.221189	0.322907	542	0
MS_718.4	Low back pain	Muscloskeletal	-0.0894811	0.289218	483	0	-0.359772	0.104222	292	0
NS_324.31	Dystonia	Neurological	-0.407848	0.291848	484	0	-0.407848	0.291848	516	0
EM_239	Hyperlipidemia	Endocrine/Metab	-0.077049	0.293268	485	0	0.110499	0.545245	754	0
SO_396.3	Mixed conductive and sensorineural hearing loss	Sense organs	0.245026	0.294166	486	0	0.224576	0.710446	892	0
GU_599	Other symptoms/disorders or the urinary system	Genitourinary	0.127877	0.294919	487	0	0.681831	0.0266429	136	0
GU_616.1	Endometrial hyperplasia	Genitourinary	-0.457044	0.295823	488	0	-0.457044	0.295823	519	0
GU_604	Disorders of penis	Genitourinary	-0.355397	0.295855	489	0	-0.565079	0.360684	582	0
MB_289	Obsessive-compulsive disorder	Mental	-0.533768	0.296354	490	0	-0.533768	0.296354	522	0
MS_741.3	Sprains and strains of wrist and hand	Muscloskeletal	0.281065	0.301101	491	0	0.138454	0.778354	954	0
CA_107	Malignant neoplasm of male genitalia	Neoplasms	-0.166549	0.301166	492	0	0.739	0.0722637	232	0
CA_144.13	Benign neoplasms of the cervix	Neoplasms	0.20706	0.301557	493	0	-0.645875	0.152929	366	0
DE_666	Urticaria	Dermatological	0.219846	0.303115	494	0	-0.363496	0.478296	696	0
GU_626.13	Irregular menstrual cycle	Genitourinary	-0.183363	0.303221	495	0	0.185934	0.665164	851	0
MS_709.21	Hallux valgus (Bunion)	Muscloskeletal	-0.281035	0.30432	496	0	-0.663379	0.185631	404	0
MS_742	Cartilage tear of knee	Muscloskeletal	-0.17336	0.304689	497	0	-0.304165	0.524358	726	0
EM_256.3	Mixed disorder of acid-base balance	Endocrine/Metab	0.217779	0.305257	498	0	-0.0254978	0.967184	1090	0
GI_530.2	Anorectal abscess	Gastrointestinal	0.374346	0.307721	499	0	-0.437575	0.519914	724	0
EM_252.3	Disorders of bilirubin excretion	Endocrine/Metab	0.373385	0.308036	500	0	0.0333126	0.967434	1091	0
GU_581.31	Hydronephrosis	Genitourinary	-0.234609	0.308414	501	0	-0.170487	0.786104	965	0
CV_404	Ischemic heart disease	Cardiovascular	0.0941802	0.308465	502	0	-0.23732	0.37627	598	0
NS_331.1	Tension headache	Neurological	-0.374713	0.310019	503	0	-1.59092	0.0115043	104	0
SO_362	Other disorders of the eyelids	Sense organs	0.155089	0.314313	504	0	0.319204	0.423608	653	0
DE_664.4	Psoriasis	Dermatological	-0.227279	0.315762	505	0	0.757058	0.169174	387	0
MS_703.1	Gout	Muscloskeletal	0.162286	0.316563	506	0	0.249995	0.567772	773	0
EM_208.2	Hyperparathyroidism	Endocrine/Metab	-0.196977	0.316642	507	0	-0.165908	0.763791	937	0
SO_374.1	Retinal detachments and breaks	Sense organs	0.239688	0.318888	508	0	0.227739	0.761608	935	0
RE_479.31	Acute respiratory failure	Respiratory	0.205963	0.318939	509	0	0.103632	0.85956	1013	0
MS_721.1	Synovitis and tenosynovitis	Muscloskeletal	-0.139993	0.319864	510	0	0.0565475	0.881346	1030	0
CA_101.1	Malignant neoplasm of the esophagus	Neoplasms	-0.408638	0.319899	511	0	-0.408638	0.319899	539	0
GU_626.1	Irregular menstrual cycle/bleeding	Genitourinary	-0.138563	0.32067	512	0	-0.0788956	0.81639	990	0
PP_904.1	Hemorrhage in early pregnancy	Pregnancy	-0.469961	0.321341	513	0	-0.469961	0.321341	540	0
CV_413.22	Aortic insufficiency	Cardiovascular	-0.285244	0.322276	514	0	-1.86287	0.000334828	44	0
SO_369.1	Corneal scars and opacities	Sense organs	0.313634	0.322371	515	0	-0.324951	0.571166	776	0
MB_286.1	Bipolar disorder	Mental	-0.284561	0.322529	516	0	1.17282	0.0983895	281	0
GI_537.1	Peritonitis	Gastrointestinal	0.254751	0.325139	517	0	0.646417	0.33876	560	0
CV_443	Other disorders of arteries and arterioles	Cardiovascular	-0.2563	0.325559	518	0	0.396631	0.548749	758	0
CA_108.41	Malignant neoplasm of kidney, except pelvis	Neoplasms	0.21531	0.325961	519	0	1.42757	0.0107513	101	0
SO_396.9	Unilateral hearing loss	Sense organs	-0.23503	0.326034	520	0	0.250554	0.654642	844	0
CV_436.2	Atherosclerosis of the extremities	Cardiovascular	0.175224	0.326107	521	0	-0.39704	0.364807	584	0
NS_337.3	Toxic polyneuropathy	Neurological	-0.46137	0.326576	522	0	-0.46137	0.326576	548	0
GU_585	Kidney stone disease	Genitourinary	0.1121	0.32702	523	0	0.118018	0.698133	882	0
SO_377.2	Conjunctival hemorrhage	Sense organs	0.344127	0.327997	524	0	0.139424	0.879713	1028	0
CA_142	Lump or mass in breast or nonspecific abnormal breast exam	Neoplasms	0.103197	0.328221	525	0	0.29384	0.268201	492	0
CA_147	Benign neoplasm of kidney and urinary organs	Neoplasms	0.197919	0.328662	526	0	1.01118	0.0245953	132	0
SS_830	Proteinuria	Symptoms	0.172506	0.330101	527	0	0.403266	0.410362	638	0
CA_148	Benign neoplasm of the eye, brain and other parts of central nervous system	Neoplasms	-0.184804	0.331582	528	0	0.750198	0.0702325	226	0
CV_426	Complications and ill-defined descriptions of heart disease	Cardiovascular	0.158968	0.335172	529	0	-0.302845	0.557938	768	0
PP_932	Known or suspected fetal abnormality affecting management of mother	Pregnancy	0.245225	0.335483	530	0	0.547023	0.256906	479	0
GU_580.5	Morphologic lesions in glomerular diseases	Genitourinary	0.244198	0.335533	531	0	-0.451404	0.37823	604	0
GU_612	Other nonmalignant breast conditions	Genitourinary	0.128933	0.335669	532	0	0.681583	0.0677499	220	0
CA_107.2	Malignant neoplasm of the prostate	Neoplasms	-0.159591	0.336924	533	0	0.698273	0.102644	289	0
ID_025	Enterococcus	Infections	0.293513	0.338662	534	0	1.42587	0.0756611	242	0
BI_174.2	Splenomegaly	Blood/Immune	0.264174	0.339316	535	0	0.955363	0.196592	417	0
MS_715	Other non-inflammatory spondylopathy	Muscloskeletal	-0.0978263	0.339335	536	0	-1.0052	1.06109e-05	21	1
CM_760	Congenital anomalies of genital organs	Congenital	-0.370864	0.340836	537	0	-0.370864	0.340836	561	0
NS_326	Demyelinating diseases of the central nervous system	Neurological	-0.370444	0.341159	538	0	-0.370444	0.341159	562	0
NS_324.3	Abnormal involuntary movements	Neurological	-0.147769	0.342661	539	0	-0.416087	0.322759	541	0
CA_137	Benign neoplasm of the thoracic and respiratory organs	Neoplasms	-0.320832	0.344462	540	0	0.368506	0.470712	690	0
NS_346	Brain damage and brain death	Neurological	-0.235485	0.344963	541	0	-1.1342	0.0339562	153	0
PP_941	Abnormal forces of labor	Pregnancy	-0.416747	0.346572	542	0	-0.416747	0.346572	568	0
CA_144.11	Benign neoplasms of the vulva	Neoplasms	0.319119	0.346652	543	0	0.641591	0.290948	515	0
CA_108.4	Malignant neoplasm of the kidney	Neoplasms	0.1971	0.347542	544	0	1.44689	0.00723811	86	0
CV_414.5	Ischemic cardiomyopathy*	Cardiovascular	0.317069	0.348149	545	0	0.969164	0.251054	476	0
SO_375.11	Open angle glaucoma	Sense organs	0.254194	0.348412	546	0	0.51346	0.355684	576	0
NS_333.3	Hypersomnia	Neurological	0.12622	0.352235	547	0	-0.572464	0.161228	373	0
MS_727.5	Cyst of bone	Muscloskeletal	-0.407458	0.352908	548	0	-0.407458	0.352908	571	0
SO_365	Disorders of the orbit	Sense organs	-0.406663	0.353349	549	0	-0.406663	0.353349	572	0
GI_506	Diseases of salivary glands	Gastrointestinal	0.207625	0.354114	550	0	0.0400884	0.950208	1080	0
GI_550.22	Chronic cholecystitis	Gastrointestinal	0.410517	0.354285	551	0	0.410517	0.354285	573	0
SO_392.1	Otalgia [ear pain]	Sense organs	0.166539	0.354398	552	0	0.626021	0.164095	378	0
NS_352	Disturbances of sensation of smell and taste	Neurological	0.409991	0.354629	553	0	0.409991	0.354629	574	0
CA_121.1	Acute leukemia	Neoplasms	0.409931	0.354638	554	0	0.409931	0.354638	575	0
GU_591	Urinary tract infection [UTI]	Genitourinary	0.0828526	0.354825	555	0	0.656144	0.00621165	82	0
EM_232.4	Vitamin D deficiency	Endocrine/Metab	0.0997673	0.35506	556	0	0.362911	0.207178	433	0
PP_909	Diabetes mellitus or abnormal glucose in pregnancy, childbirth, and the puerperium	Pregnancy	-0.345364	0.355522	557	0	-0.833829	0.345216	566	0
MS_709.1	Acquired deformities of fingers	Muscloskeletal	-0.472287	0.358808	558	0	-0.472287	0.358808	579	0
SO_365.3	Exophthalmos [Proptosis]	Sense organs	-0.470907	0.359529	559	0	-0.470907	0.359529	581	0
SS_840.2	Allergy to insects	Symptoms	-0.16301	0.360916	560	0	-0.454624	0.383799	613	0
EM_200.12	Hypothyroidism (not specified as secondary)	Endocrine/Metab	-0.0956758	0.361857	561	0	-0.498371	0.101311	287	0
MS_708	Osteoarthritis	Muscloskeletal	-0.0721095	0.362869	562	0	0.0500615	0.807091	979	0
MS_707	Other arthropathies	Muscloskeletal	-0.0778781	0.36414	563	0	0.058318	0.796506	971	0
GU_594	Abnormality of urination	Genitourinary	-0.0752297	0.365254	564	0	0.0847026	0.695053	878	0
SS_809.2	Chronic pain	Symptoms	-0.094028	0.365851	565	0	-0.67468	0.0251367	135	0
MS_723.2	Rotator cuff tear or rupture	Muscloskeletal	-0.17057	0.365922	566	0	-0.556842	0.301463	525	0
CA_121	Leukemia	Neoplasms	0.293239	0.367189	567	0	0.756649	0.216422	447	0
GU_622	Polyp of female genital organs	Genitourinary	-0.180823	0.368161	568	0	-0.177758	0.776593	953	0
CA_146.2	Benign neoplasm of the prostate	Neoplasms	-0.25371	0.371474	569	0	-0.323635	0.478272	695	0
DE_676.1	Hypertrophic scar [Keloid scar]	Dermatological	-0.364852	0.37661	570	0	-0.364852	0.37661	601	0
MS_722.4	Palmar fascial fibromatosis [Dupuytren]	Muscloskeletal	0.321302	0.37687	571	0	-0.623499	0.287727	513	0
CV_413.3	Tricuspid valve disorders	Cardiovascular	0.221799	0.38159	572	0	-0.174635	0.852816	1007	0
MS_703	Chrystal arthropathies	Muscloskeletal	0.13916	0.382001	573	0	0.205377	0.630643	828	0
MS_721.2	Ganglion cyst	Muscloskeletal	0.169466	0.38416	574	0	-0.706657	0.106429	296	0
CA_108.42	Malignant neoplasm of renal pelvis	Neoplasms	0.362251	0.384532	575	0	0.890436	0.21339	443	0
GI_546.3	Hepatomegaly	Gastrointestinal	0.360835	0.38566	576	0	1.62996	0.0571436	197	0
GU_619.23	Polycystic ovary syndrome	Genitourinary	-0.411424	0.386985	577	0	-0.411424	0.386985	619	0
MS_708.11	Generalized osteoarthritis	Muscloskeletal	-0.178705	0.389341	578	0	0.469609	0.367176	587	0
MS_728	Chondropathies	Muscloskeletal	0.165722	0.389785	579	0	-0.237524	0.664384	850	0
SO_381.5	Vertical strabismus	Sense organs	-0.407374	0.389837	580	0	-0.407374	0.389837	622	0
NS_324.341	Essential tremor*	Neurological	-0.406715	0.390254	581	0	-0.406715	0.390254	624	0
CV_431.1	Stroke	Cardiovascular	-0.151617	0.393442	582	0	-0.640817	0.199152	422	0
CV_430	Nontraumatic Intracranial hemorrhage	Cardiovascular	-0.289679	0.395377	583	0	-0.569484	0.418332	646	0
SO_386.4	Visual field defects	Sense organs	0.190555	0.395465	584	0	0.494327	0.381316	608	0
GE_965	Inborn error of lipid metabolism	Genetic	-0.331363	0.397257	585	0	-0.331363	0.397257	627	0
RE_487.3	Hemoptysis	Respiratory	0.257074	0.399071	586	0	0.273446	0.721614	899	0
CV_416.51	Atrial premature depolarization [Supraventricular premature beats]	Cardiovascular	-0.251121	0.399272	587	0	0.0716709	0.92908	1065	0
EM_209	Disorders of the pituitary gland and its hypothalamic control	Endocrine/Metab	0.256387	0.399745	588	0	1.10018	0.128051	337	0
GU_625.1	Dyspareunia	Genitourinary	0.227046	0.401429	589	0	-1.49998	0.00843625	92	0
MS_717	Other and unspecified dorsopathies	Muscloskeletal	-0.113801	0.404093	590	0	-0.587114	0.11822	319	0
GU_626.2	Dysmenorrhea	Genitourinary	-0.216007	0.406879	591	0	-0.16919	0.789015	969	0
NS_337	Polyneuropathies	Neurological	0.10504	0.407782	592	0	0.0975992	0.81104	981	0
MB_288	Anxiety and anxiety disorders	Mental	0.0708878	0.40818	593	0	-0.205974	0.496978	712	0
MS_727	Other disorders of bone	Muscloskeletal	0.0729367	0.408718	594	0	0.0745183	0.74133	913	0
CA_102.1	Malignant neoplasm of the of bronchus and lung	Neoplasms	-0.2384	0.410867	595	0	-1.08472	0.0655041	217	0
RE_467.1	Acute laryngitis and tracheitis	Respiratory	0.323939	0.411368	596	0	-0.0110338	0.986415	1101	0
CA_123	Multiple myeloma and malignant plasma cell neoplasms	Neoplasms	0.323306	0.411776	597	0	1.73783	0.0119595	107	0
NS_334.2	Facial nerve disorders and weakness	Neurological	-0.23739	0.411792	598	0	-1.49606	0.00870963	94	0
BI_177.4	Lymphedema	Blood/Immune	-0.175735	0.411974	599	0	0.29281	0.719384	898	0
CA_108	Malignant neoplasm of the urinary tract	Neoplasms	0.122355	0.412323	600	0	1.52379	2.12424e-05	24	1
SO_398	Other disorders of ear	Sense organs	0.241966	0.413479	601	0	1.05975	0.115059	308	0
BI_172	Other disorders of white blood cells	Blood/Immune	-0.359555	0.416086	602	0	-0.359555	0.416086	641	0
MB_280.21	Opioid abuse or dependence	Mental	0.212991	0.416403	603	0	0.450577	0.445753	664	0
NS_336.51	Lesion of sciatic nerve	Neurological	-0.358433	0.416829	604	0	-0.358433	0.416829	643	0
MS_719.6	Muscle wasting and atrophy	Muscloskeletal	-0.357683	0.417397	605	0	-0.357683	0.417397	645	0
CV_416.43	Right bundle branch block	Cardiovascular	0.173526	0.417733	606	0	-0.781015	0.0981663	280	0
CM_763.3	Congenital malformations of cardiac chambers and connections	Congenital	-0.301449	0.418018	607	0	-0.536959	0.468999	688	0
DE_668.2	Seborrheic dermatitis	Dermatological	0.158689	0.418523	608	0	0.896035	0.0534704	191	0
CV_416.4	Heart block	Cardiovascular	0.111497	0.419639	609	0	-0.578843	0.146281	359	0
NS_349	Disorder of nervous system	Neurological	0.144908	0.421152	610	0	-0.585584	0.190241	411	0
GI_512	Aphagia and dysphagia	Gastrointestinal	0.0934896	0.422929	611	0	-0.51085	0.0838799	260	0
NS_356	Speech disturbance	Neurological	-0.183058	0.423175	612	0	-1.4315	0.00389987	69	0
GU_594.4	Frequency of urination and polyuria	Genitourinary	-0.0979261	0.427393	613	0	0.0789764	0.812078	982	0
SO_397.1	Tinnitus	Sense organs	0.130233	0.428895	614	0	-0.181294	0.700073	886	0
CA_132	Sequelae of cancer	Neoplasms	-0.162433	0.429773	615	0	1.04558	0.0987008	282	0
MS_726	Osteoporosis and low bone density	Muscloskeletal	-0.10764	0.430099	616	0	-0.3057	0.356546	577	0
CV_414.1	Hypertrophic cardiomyopathy	Cardiovascular	-0.40719	0.432474	617	0	-0.40719	0.432474	656	0
DE_688.1	Sarcoidosis	Dermatological	0.252186	0.434732	618	0	-1.11206	0.0967728	279	0
ID_005	Mycobacteria	Infections	0.252044	0.43476	619	0	0.546676	0.380154	607	0
CV_438.6	Cerebral aneurysm	Cardiovascular	0.292538	0.435416	620	0	-0.602487	0.332422	554	0
SO_390	Disorders of external ear	Sense organs	0.0928152	0.436325	621	0	0.00361772	0.990994	1107	0
GU_610.1	Cystic mastopathy	Genitourinary	-0.171806	0.436884	622	0	0.863797	0.138987	346	0
BI_180	Other disorders involving the immune mechanism	Blood/Immune	0.125575	0.437383	623	0	0.657229	0.116949	311	0
SS_834	Abnormal cytological findings in specimens from genital organs	Symptoms	-0.143445	0.438404	624	0	-0.300673	0.462225	682	0
GU_594.3	Urinary incontinence and enuresis	Genitourinary	-0.0889193	0.438495	625	0	0.101878	0.706969	890	0
CA_105	Malignant neoplasm of the breast	Neoplasms	-0.115173	0.441237	626	0	1.88799	1.56925e-07	9	1
GU_581	Renal tubulo-interstitial diseases	Genitourinary	0.107694	0.441947	627	0	0.0397953	0.917428	1060	0
ID_089.3	Fungal infections	Infections	0.0814338	0.443177	628	0	0.452386	0.121875	325	0
SS_819	General symptoms and other findings	Symptoms	0.0800831	0.446443	629	0	0.262378	0.376055	597	0
RE_465	Pharyngitis	Respiratory	0.0888144	0.446807	630	0	0.183052	0.548521	757	0
CV_416.71	Sick sinus syndrome*	Cardiovascular	0.331535	0.447868	631	0	0.331535	0.447868	666	0
GU_624	Symptoms involving female genital tract	Genitourinary	-0.200732	0.448232	632	0	-1.63699	0.00992592	100	0
DE_660.21	Impetigo	Dermatological	0.329867	0.44908	633	0	0.329867	0.44908	667	0
CV_414.2	Dilated cardiomyopathy*	Cardiovascular	0.329795	0.449207	634	0	0.329795	0.449207	668	0
CA_139.5	Lipoma	Neoplasms	-0.162778	0.44927	635	0	-0.706266	0.109878	302	0
BI_175	Polycythemias	Blood/Immune	0.329399	0.449463	636	0	0.329399	0.449463	672	0
GI_502	Diseases of teeth and supporting structures	Gastrointestinal	-0.178441	0.450507	637	0	-0.295858	0.547777	756	0
GU_580	Glomerular diseases	Genitourinary	0.137809	0.451285	638	0	-0.0925409	0.859429	1012	0
BI_164.3	Acute posthemorrhagic anemia	Blood/Immune	0.126764	0.451977	639	0	0.209127	0.704921	888	0
SO_387.3	Astigmatism	Sense organs	-0.0921308	0.452973	640	0	-0.267301	0.418408	647	0
GU_581.1	Acute pyelonephritis	Genitourinary	0.181528	0.453422	641	0	0.198979	0.634503	831	0
CV_416.41	Atrioventricular block	Cardiovascular	0.135793	0.454171	642	0	-0.583235	0.265917	489	0
SO_375.1	Glaucoma	Sense organs	0.134731	0.455956	643	0	0.180406	0.637484	834	0
CV_438.1	Aortic aneurysm and ectasia	Cardiovascular	-0.122672	0.457659	644	0	0.0194137	0.964533	1088	0
RE_463	Rhinitis and nasal congestion	Respiratory	0.0610057	0.458234	645	0	0.0319566	0.883677	1033	0
CA_105.1	Malignant neoplasm of the breast, female	Neoplasms	-0.113531	0.459116	646	0	1.89503	2.00356e-07	11	1
SO_391.2	Eustachian tube disorders	Sense organs	0.132038	0.461108	647	0	0.705605	0.0782868	251	0
NS_326.1	Multiple sclerosis	Neurological	-0.289209	0.462011	648	0	-0.289209	0.462011	681	0
GU_614.51	Cervicitis and endocervicitis	Genitourinary	-0.351423	0.462347	649	0	-0.351423	0.462347	683	0
CA_104.1	Malignant neoplam of the bone and/or cartilage	Neoplasms	-0.188582	0.462413	650	0	0.490117	0.32478	545	0
CV_416.211	Paroxysmal atrial fibrillation*	Cardiovascular	0.142658	0.462663	651	0	-0.355595	0.541223	748	0
CA_139.6	Hemangioma and lymphangioma	Neoplasms	0.130113	0.464096	652	0	-0.00962154	0.982078	1096	0
GU_627.1	Postmenopausal bleeding	Genitourinary	-0.151563	0.46481	653	0	-0.334515	0.626661	822	0
RE_465.1	Acute Pharyngitis	Respiratory	0.0852164	0.468153	654	0	0.176723	0.564587	769	0
CV_431.11	Cerebral infarction [Ischemic stroke]	Cardiovascular	-0.135643	0.470042	655	0	-0.625982	0.255058	478	0
NS_333.5	Parasomnias	Neurological	0.188486	0.471128	656	0	-0.0537316	0.920531	1062	0
MB_280.2	Opioid use disorders	Mental	0.187225	0.47288	657	0	0.439886	0.455101	675	0
MS_709.22	Hallux rigidus	Muscloskeletal	0.247188	0.473999	658	0	0.924708	0.204858	431	0
NS_356.2	Aphasia and dysphasia	Neurological	0.246166	0.474823	659	0	-2.8291	1.88725e-07	10	1
SO_380.2	Disorders of optic disc	Sense organs	0.291822	0.477081	660	0	-0.880339	0.336987	559	0
CA_100.12	Malignant neoplasm of the tongue	Neoplasms	-0.264111	0.480829	661	0	-0.394527	0.53601	745	0
SO_363.5	Epiphora	Sense organs	-0.264205	0.480978	662	0	0.280871	0.69406	876	0
RE_491	Pleurisy	Respiratory	-0.263344	0.48152	663	0	-1.31835	0.0677836	221	0
SO_360	Inflammation of eyelids	Sense organs	0.0834644	0.484342	664	0	0.103389	0.765788	939	0
PP_904	Bleeding in pregnancy	Pregnancy	-0.312096	0.485781	665	0	-0.312096	0.485781	703	0
GU_593	Hematuria	Genitourinary	-0.0834326	0.487207	666	0	-0.687987	0.0114733	103	0
DE_668.5	Lichen simplex chronicus	Dermatological	-0.306325	0.490571	667	0	-0.306325	0.490571	707	0
CA_135.6	Benign neoplasm of vocal cord or larynx	Neoplasms	-0.305829	0.490872	668	0	-0.305829	0.490872	708	0
GU_605	Male sexual dysfuction	Genitourinary	-0.0982271	0.490966	669	0	0.0726563	0.847087	1004	0
CA_146	Benign neoplasm of male genital organs	Neoplasms	-0.180324	0.497622	670	0	-0.270414	0.544396	752	0
EM_247	Disorders of mineral metabolism and mineral deficiencies	Endocrine/Metab	0.0701336	0.497829	671	0	0.0627817	0.837965	997	0
SO_386	Visual disturbances	Sense organs	0.0738636	0.498224	672	0	0.365945	0.217582	448	0
GU_603	Disorders of testis	Genitourinary	0.190013	0.498758	673	0	0.800897	0.158778	371	0
CA_114.6	Pheochromocytoma	Neoplasms	-0.242223	0.498773	674	0	0.822598	0.226514	455	0
DE_685.8	Hyperhidrosis	Dermatological	0.165687	0.499643	675	0	1.20469	0.0351659	158	0
CV_420	Cardiac arrest	Cardiovascular	0.261739	0.501051	676	0	-1.50416	0.0315218	147	0
SO_387	Disorders of refraction and accommodation	Sense organs	0.0581821	0.504397	677	0	-0.0240287	0.918958	1061	0
DE_660.12	Dermatophytosis	Dermatological	-0.0909705	0.507531	678	0	0.660364	0.0711973	229	0
MS_726.1	Osteoporosis	Muscloskeletal	-0.0900716	0.510292	679	0	-0.280662	0.400562	630	0
MS_741.7	Back sprain	Muscloskeletal	-0.122295	0.510614	680	0	-0.963357	0.0664534	218	0
MS_718.5	Sciatica	Muscloskeletal	-0.111644	0.511677	681	0	-0.500315	0.274588	502	0
GU_619.2	Ovarian cyst	Genitourinary	0.114339	0.511817	682	0	0.163133	0.745079	917	0
CV_440.13	Phlebitis and thrombophlebitis	Cardiovascular	0.178062	0.512518	683	0	1.2604	0.0572145	198	0
RE_471.3	Hypertrophy of nasal turbinates	Respiratory	-0.272494	0.513819	684	0	-0.272494	0.513819	721	0
GU_608	Other disorders of male genital organs	Genitourinary	0.123166	0.515812	685	0	0.10487	0.785158	962	0
EM_202.1	Type 1 diabetes	Endocrine/Metab	0.0944148	0.516225	686	0	-0.292994	0.589313	792	0
MS_745.6	Fracture of bones in thorax	Muscloskeletal	0.121439	0.518452	687	0	-1.23384	0.000486446	50	0
NS_328.3	Cerebral degeneration	Neurological	0.200982	0.518868	688	0	1.14424	0.121944	326	0
BI_171	Elevated white blood cell count [Leukocytosis]	Blood/Immune	-0.0992073	0.519455	689	0	0.319714	0.455814	676	0
EM_204	Abnormal glucose	Endocrine/Metab	-0.0615965	0.520008	690	0	0.0177042	0.9468	1076	0
RE_471	Other disorders of nose and nasal sinuses	Respiratory	0.0799715	0.520647	691	0	0.368806	0.278428	507	0
SO_371.3	Nuclear cataract	Sense organs	0.0651988	0.522521	692	0	-0.0354596	0.902568	1051	0
MS_706.1	Sacroiliitis	Muscloskeletal	0.291398	0.524991	693	0	0.291398	0.524991	728	0
MB_296	Personality disorders	Mental	0.291375	0.525073	694	0	0.291375	0.525073	729	0
GI_529.7	Fecal incontinence and encopresis	Gastrointestinal	-0.180936	0.525247	695	0	-1.11782	0.044015	177	0
MS_745.11	Fracture of femur	Muscloskeletal	-0.20925	0.528258	696	0	-1.00197	0.0869637	266	0
GU_619	Noninflammatory disorders of ovary, fallopian tube, and broad ligament	Genitourinary	0.10563	0.528293	697	0	0.166025	0.728465	903	0
DE_667	Erythematous conditions	Dermatological	0.144247	0.528834	698	0	1.12444	0.109284	300	0
GI_513.2	Gastric ulcer	Gastrointestinal	0.143519	0.529951	699	0	0.340541	0.610375	812	0
RE_475	Asthma	Respiratory	-0.0645453	0.530547	700	0	-0.0294391	0.917027	1059	0
CV_440.3	Pulmonary embolism	Cardiovascular	0.114421	0.530664	701	0	-0.261326	0.642963	840	0
PP_938	Other conditions or status of the mother complicating pregnancy, childbirth, or the puerperium	Pregnancy	-0.203362	0.532469	702	0	-0.785001	0.263801	487	0
RE_476	Bronchiectasis	Respiratory	0.187647	0.533327	703	0	1.18153	0.0862511	265	0
MS_741.4	Sprains and strains of hip and thigh	Muscloskeletal	0.187711	0.533354	704	0	0.643553	0.34867	570	0
CA_139.61	Hemangioma	Neoplasms	0.111849	0.535463	705	0	0.0062729	0.988477	1104	0
GI_529.1	Diarrhea	Gastrointestinal	0.120123	0.542317	706	0	0.17662	0.724799	902	0
NS_336.41	Carpal tunnel syndrome	Neurological	0.0897031	0.542979	707	0	0.378711	0.336296	558	0
GU_622.2	Mucous polyp of cervix	Genitourinary	0.179125	0.543255	708	0	-1.17813	0.0778252	250	0
EM_236.11	Morbid obesity	Endocrine/Metab	-0.0714229	0.544339	709	0	-0.274976	0.488833	705	0
DE_660	Infection of the skin	Dermatological	0.0524407	0.545455	710	0	0.0265157	0.914094	1055	0
NS_345	Encephalopathy	Neurological	0.176324	0.546193	711	0	0.577561	0.526383	731	0
CV_401.1	Essential hypertension	Cardiovascular	-0.0436385	0.547268	712	0	0.217966	0.232806	465	0
CM_761.13	Cystic kidney disease	Congenital	0.149855	0.548113	713	0	0.466384	0.535634	744	0
MS_712.6	Instability of joint	Muscloskeletal	-0.288301	0.548776	714	0	-0.288301	0.548776	759	0
EM_252.4	Hyperuricemia without signs of gout*	Endocrine/Metab	-0.288033	0.548947	715	0	-0.288033	0.548947	760	0
CA_139.2	Benign neoplasm of retroperitoneum and peritoneum	Neoplasms	-0.287918	0.549063	716	0	-0.287918	0.549063	761	0
GU_626	Disorders of menstruation and other abnormal bleeding from female genital tract	Genitourinary	0.0740923	0.550623	717	0	-0.0147026	0.960698	1084	0
EM_200.4	Thyroiditis	Endocrine/Metab	-0.224129	0.551604	718	0	-1.17248	0.142283	356	0
CM_763.32	Atrial septal defect	Congenital	-0.223652	0.552207	719	0	-0.464773	0.541654	750	0
GI_550.21	Acute cholecystitis	Gastrointestinal	0.25488	0.552579	720	0	0.25488	0.552579	763	0
RE_499.4	Throat pain	Respiratory	0.25484	0.552731	721	0	0.25484	0.552731	764	0
MS_700.41	Myositis	Muscloskeletal	0.254808	0.55274	722	0	0.254808	0.55274	765	0
CV_431	Stroke and transient cerebral ischemic attacks	Cardiovascular	-0.0841873	0.553345	723	0	-0.304815	0.44568	663	0
GI_502.1	Diseases of hard tissues of teeth	Gastrointestinal	-0.155471	0.555049	724	0	-0.595304	0.239371	471	0
GU_594.1	Retention of urine	Genitourinary	-0.0775313	0.555059	725	0	0.41452	0.214055	444	0
GU_596.5	Neuromuscular dysfunction of bladder	Genitourinary	0.144383	0.555521	726	0	0.512306	0.451076	673	0
NS_324	Extrapyramidal and movement disorders	Neurological	-0.082686	0.556716	727	0	-0.347777	0.358876	580	0
CV_423.1	Cardiac murmurs	Cardiovascular	0.0714722	0.556737	728	0	-0.0812302	0.806495	977	0
CA_142.1	Lump or mass in breast	Neoplasms	0.0768167	0.557407	729	0	0.179894	0.595125	799	0
GU_592	Cystitis and urethritis	Genitourinary	-0.0961942	0.559719	730	0	0.176297	0.717387	896	0
CV_413.21	Aortic stenosis	Cardiovascular	0.141197	0.559742	731	0	-0.520292	0.500928	715	0
NS_334	Disorders of facial and cranial nerves	Neurological	-0.117289	0.560398	732	0	-0.738649	0.198117	420	0
CV_436.3	Atherosclerosis of aorta	Cardiovascular	0.140086	0.561394	733	0	-0.152667	0.815976	989	0
RE_494	Voice disturbance	Respiratory	0.108825	0.5619	734	0	-0.57329	0.177043	398	0
CA_147.3	Benign neoplasm of bladder	Neoplasms	-0.174194	0.563795	735	0	0.849551	0.201261	427	0
MS_734	Diseases of the jaws	Muscloskeletal	-0.114825	0.564303	736	0	-0.0492889	0.9401	1070	0
SO_396.8	Bilateral hearing loss	Sense organs	0.0731072	0.566549	737	0	-0.0208819	0.953065	1082	0
RE_462.2	Chronic sinusitis	Respiratory	0.0784688	0.569332	738	0	0.0365033	0.916355	1058	0
SO_375	Abnormal intraocular pressure	Sense organs	0.0781688	0.569457	739	0	-0.490821	0.139389	347	0
MS_713	Symptoms related to joints	Muscloskeletal	-0.0416775	0.570761	740	0	-0.309516	0.0748973	241	0
GI_557.1	Hematemesis	Gastrointestinal	0.1864	0.571146	741	0	1.91611	0.00232577	63	0
SO_387.1	Hypermetropia	Sense organs	0.0836869	0.573384	742	0	0.280376	0.52747	732	0
MB_280.91	Psychoactive substance withdrawal	Mental	-0.251566	0.573845	743	0	-0.251566	0.573845	778	0
CV_400.2	Rheumatic heart disease	Cardiovascular	0.130848	0.574549	744	0	-0.31702	0.731574	908	0
CM_758.1	Congenital malformations of intestine	Congenital	0.227327	0.575241	745	0	1.10893	0.17954	399	0
MS_712.5	Disorder of ligament	Muscloskeletal	0.227144	0.575282	746	0	-0.216045	0.746841	919	0
CA_124.5	Essential thrombocythemia	Neoplasms	0.226985	0.575467	747	0	2.51947	0.0134504	109	0
CA_123.1	Multiple myeloma	Neoplasms	0.226953	0.57547	748	0	1.33361	0.0731038	235	0
NS_341.6	Cauda equina syndrome	Neurological	0.226828	0.575729	749	0	-0.393035	0.604212	809	0
MS_721	Synoviopathy and bursopathy	Muscloskeletal	0.0582037	0.581905	750	0	0.0804145	0.783893	959	0
GU_612.2	Breast conditions, congenital or relating to hormones	Genitourinary	0.17633	0.582019	751	0	1.21174	0.124724	329	0
NS_329.8	Altered mental status, unspecified	Neurological	-0.104466	0.582605	752	0	-0.406865	0.441878	662	0
CV_433	Other cerebrovascular disease	Cardiovascular	-0.0724317	0.583016	753	0	-0.543738	0.158661	370	0
MS_718.3	Mid back pain	Muscloskeletal	0.0858798	0.58696	754	0	-0.769142	0.0554434	196	0
CV_419	Presence of cardiac device	Cardiovascular	0.106943	0.587597	755	0	0.180774	0.771067	944	0
NS_349.13	Abnormal findings on diagnostic imaging of skull and head	Neurological	0.106256	0.588874	756	0	-0.94336	0.0348081	157	0
DE_680	Epidermal thickening	Dermatological	-0.0811859	0.592341	757	0	0.0957546	0.838457	998	0
MS_709.24	Hammer toe	Muscloskeletal	0.13891	0.592428	758	0	-0.931033	0.0769216	247	0
MS_745	Fractures	Muscloskeletal	0.0548528	0.592999	759	0	-0.24115	0.385047	617	0
DE_660.2	Bacterial infection of the skin	Dermatological	0.204745	0.595069	760	0	1.83353	0.0486135	181	0
CV_431.12	Hemorrhagic stroke	Cardiovascular	-0.223194	0.595338	761	0	-0.223194	0.595338	800	0
DE_683.2	Nail dystrophy*	Dermatological	0.204477	0.595385	762	0	-0.784784	0.199651	423	0
DE_660.11	Candidiasis of skin and nails	Dermatological	-0.176826	0.595508	763	0	0.138729	0.814687	986	0
SO_387.2	Myopia	Sense organs	0.0536966	0.596663	764	0	-0.0998766	0.715715	893	0
EM_202.4	Other specified diabetes*	Endocrine/Metab	0.132098	0.601899	765	0	-1.59831	0.00356624	67	0
RE_488	Abnormalities of breathing	Respiratory	0.0381204	0.610983	766	0	-0.0202604	0.921078	1063	0
CV_417.2	Tachycardia	Cardiovascular	0.0662662	0.616171	767	0	0.218865	0.597262	801	0
MS_741.72	Neck sprain	Muscloskeletal	-0.129801	0.616949	768	0	-0.763063	0.277589	505	0
CV_413.11	Mitral valve insufficiency	Cardiovascular	-0.129654	0.617569	769	0	-1.95439	5.04915e-05	28	0
SO_360.4	Blepharitis	Sense organs	0.0647869	0.619104	770	0	0.304605	0.413359	640	0
EM_200.2	Goiter	Endocrine/Metab	-0.0766705	0.619622	771	0	-0.96571	0.00185165	62	0
SO_367	Inflammation of the eye	Sense organs	0.0540692	0.621075	772	0	-0.109612	0.694884	877	0
GI_520.11	Inguinal hernia	Gastrointestinal	-0.0938459	0.62324	773	0	-0.765824	0.115231	309	0
SO_391.1	Otitis media	Sense organs	-0.0741267	0.625311	774	0	0.165526	0.689149	872	0
SS_807.1	Chronic fatigue syndrome	Symptoms	-0.105549	0.626009	775	0	-0.286278	0.628685	824	0
NS_343	Disorders of autonomic nervous system	Neurological	0.138168	0.62609	776	0	0.0852887	0.914433	1056	0
CA_125	Other malignant neoplasms of lymphoid, hematopoietic and related tissue	Neoplasms	0.137254	0.627333	777	0	0.0430386	0.947329	1077	0
CM_764	Congenital malformations of circulatory system (other than heart)	Congenital	0.170885	0.627675	778	0	-0.87309	0.212998	442	0
GU_586.2	Cyst of kidney	Genitourinary	0.0975969	0.627763	779	0	0.503086	0.379328	606	0
SO_381.4	Exotropia	Sense organs	-0.183287	0.628865	780	0	-1.35358	0.0359064	161	0
ID_061	Influenza virus	Infections	0.097167	0.628967	781	0	0.492591	0.385674	618	0
GI_513	Peptic ulcer	Gastrointestinal	0.0823997	0.633891	782	0	0.296417	0.552792	766	0
MS_713.3	Pain in joint	Muscloskeletal	-0.0348513	0.636844	783	0	-0.303077	0.083989	262	0
CV_411	Other diseases of pericardium	Cardiovascular	-0.13815	0.638133	784	0	0.346709	0.676625	864	0
NS_336.5	Mononeuritis of lower limb	Neurological	-0.0857628	0.638618	785	0	-1.04621	0.0137423	110	0
DE_662	Rosacea	Dermatological	-0.0857065	0.638723	786	0	-0.253168	0.630468	827	0
GI_507.11	Recurrent oral aphthae [Recurrent aphthous stomatitis]	Gastrointestinal	0.210985	0.640284	787	0	0.210985	0.640284	838	0
GI_504.3	Periodontitis	Gastrointestinal	0.210621	0.640633	788	0	0.210621	0.640633	839	0
EM_256.2	Hyposmolality and/or hyponatremia	Endocrine/Metab	0.0900338	0.641511	789	0	1.06563	0.0358402	160	0
BI_179.9	Immunodeficiency NOS	Blood/Immune	0.157557	0.641682	790	0	1.38389	0.0539606	194	0
MS_700.2	Sicca syndrome [Sjogren syndrome]	Muscloskeletal	-0.168298	0.642976	791	0	-1.17924	0.0672707	219	0
CV_423	Abnormal cardiac sounds	Cardiovascular	0.0562223	0.643093	792	0	-0.0902588	0.785012	961	0
GU_602	Disorders of prostate	Genitourinary	-0.0563587	0.643165	793	0	0.038708	0.906508	1053	0
GU_594.32	Stress incontinence	Genitourinary	-0.0815604	0.647034	794	0	-0.0935628	0.815549	988	0
ID_088	Sexually transmitted disease	Infections	0.0999666	0.650375	795	0	0.198863	0.785455	963	0
CA_100	Malignant neoplasm of the head and neck	Neoplasms	0.0850248	0.650914	796	0	0.649634	0.0320745	149	0
SO_397	Other hearing abnormality	Sense organs	0.0733623	0.652926	797	0	-0.204637	0.662807	848	0
MB_290.1	Posttraumatic stress disorder	Mental	0.147165	0.653265	798	0	1.64922	0.0435048	176	0
SS_840	Allergy	Symptoms	-0.0342406	0.653369	799	0	-0.0690104	0.731094	906	0
DE_670	Seborrheic keratosis	Dermatological	0.0471448	0.655478	800	0	-0.00536133	0.984339	1098	0
GI_507	Lesions of mouth	Gastrointestinal	0.082416	0.655885	801	0	0.751733	0.142011	355	0
CV_416.7	Sinoatrial node dysfunction	Cardiovascular	0.0956208	0.656697	802	0	-0.253608	0.665399	852	0
EM_230.3	Anorexia	Endocrine/Metab	-0.154309	0.656749	803	0	-0.173929	0.822536	992	0
NS_336.4	Mononeuritis of upper limb	Neurological	0.0568273	0.657142	804	0	0.151595	0.651157	842	0
GU_627.2	Symptomatic menopause	Genitourinary	0.0622907	0.659479	805	0	0.226763	0.542348	751	0
ID_008	Helicobacter [H. pylori]	Infections	0.185433	0.661669	806	0	0.185433	0.661669	845	0
CM_778	Other congenital malformations, NEC	Congenital	0.185431	0.661782	807	0	0.185431	0.661782	846	0
GU_586.5	Renal sclerosis, unspecified	Genitourinary	0.185161	0.661885	808	0	0.185161	0.661885	847	0
GU_592.12	Chronic cystitis	Genitourinary	0.138014	0.663135	809	0	-1.06735	0.0689301	223	0
GU_618	Noninflammatory disorders of vagina	Genitourinary	-0.0734348	0.663777	810	0	-0.45109	0.230991	462	0
SS_810	Shock	Symptoms	0.137362	0.663863	811	0	1.29727	0.295859	520	0
PP_908	Edema, proteinuria and hypertensive disorders in pregnancy, childbirth and the puerperium	Pregnancy	-0.19702	0.664271	812	0	-0.19702	0.664271	849	0
MS_711	Disorder of patella	Muscloskeletal	0.0776596	0.665437	813	0	-0.301995	0.497211	713	0
MB_299	Mental disorder, not otherwise specified	Mental	0.0774657	0.665811	814	0	-0.477871	0.554029	767	0
CM_760.1	Congenital malformations of female genitalia	Congenital	-0.195505	0.665839	815	0	-0.195505	0.665839	854	0
MS_723	Enthesopathy/Enthesitis/Tendinopathy	Muscloskeletal	0.0372546	0.666598	816	0	0.0861574	0.699847	884	0
CA_149.4	Benign neoplasm of the pituitary gland and craniopharyngeal duct	Neoplasms	-0.19387	0.667226	817	0	-0.19387	0.667226	856	0
MS_723.3	Medial epicondylitis (Golfer's elbow)	Muscloskeletal	-0.193867	0.667258	818	0	-0.193867	0.667258	857	0
GI_526.2	Viral enteritis	Gastrointestinal	-0.114123	0.668274	819	0	-1.85109	0.00419853	70	0
GI_525	Intestinal malabsorption	Gastrointestinal	-0.113569	0.668925	820	0	-0.624157	0.167872	385	0
GI_514.1	Esophageal obstruction (Stricture and stenosis of esophagus)	Gastrointestinal	-0.113232	0.669878	821	0	-0.238165	0.668733	860	0
GE_972.1	Hereditary neuropathy	Genetic	0.0655508	0.670346	822	0	0.216074	0.66574	853	0
CV_444	Venous insufficiency	Cardiovascular	0.0520655	0.670597	823	0	-0.396852	0.276577	504	0
NS_351	Disturbances of skin sensation	Neurological	-0.0472457	0.67107	824	0	-0.453405	0.134619	343	0
SS_840.61	Allergy to other anti-infective agents	Symptoms	0.0745407	0.671661	825	0	0.226607	0.62623	821	0
DE_675.1	Circumscribed scleroderma	Dermatological	0.130014	0.672425	826	0	0.727538	0.261823	485	0
SO_374.5	Macular degeneration	Sense organs	-0.078763	0.674539	827	0	-0.0418265	0.938974	1068	0
EM_229	Other endocrine disorders, NOS	Endocrine/Metab	0.12842	0.674644	828	0	1.11895	0.181361	401	0
EM_252	Other and unspecified disorders of metabolism	Endocrine/Metab	-0.0904961	0.676002	829	0	-0.270454	0.667603	858	0
PP_949	Complications of labor and delivery NEC	Pregnancy	0.168354	0.677474	830	0	0.936005	0.154822	368	0
CV_438.2	Aneurysm of iliac or artery of lower extremity	Cardiovascular	0.167005	0.677778	831	0	-0.745809	0.232781	464	0
SO_373.1	Chorioretinal scars	Sense organs	0.166258	0.678505	832	0	-0.468146	0.532625	738	0
DE_679.3	Flushing	Dermatological	0.166409	0.678701	833	0	1.6162	0.0652643	216	0
DE_686.1	Pressure ulcer	Dermatological	-0.133913	0.678755	834	0	-0.910414	0.115416	310	0
GI_506.3	Sialoadenitis	Gastrointestinal	0.165608	0.679264	835	0	-0.811819	0.234761	467	0
EM_211	Disorders of adrenal glands	Endocrine/Metab	-0.085347	0.684835	836	0	0.819593	0.0770015	249	0
CV_413.13	Mitral valve stenosis	Cardiovascular	-0.171833	0.685261	837	0	-0.171833	0.685261	869	0
GI_513.1	Esophageal ulcer	Gastrointestinal	-0.171639	0.685294	838	0	-0.171639	0.685294	870	0
RE_464	Nasopharyngitis	Respiratory	-0.171578	0.685402	839	0	-0.171578	0.685402	871	0
GI_510	Diseases of esophagus	Gastrointestinal	0.0460868	0.688266	840	0	0.0982637	0.739167	912	0
GI_507.1	Stomatitis	Gastrointestinal	-0.125322	0.688434	841	0	0.340856	0.675473	862	0
NS_349.1	Abnormal findings on diagnostic test of central nervous system	Neurological	0.0774261	0.689048	842	0	-0.938601	0.0342637	156	0
CV_444.5	Venous insufficiency (chronic) (peripheral)	Cardiovascular	0.0574225	0.689904	843	0	-0.326242	0.439307	660	0
CV_416.1	Paroxysmal tachycardia	Cardiovascular	0.0654372	0.690696	844	0	-0.801102	0.0115883	106	0
EM_256.31	Acidosis	Endocrine/Metab	0.0908936	0.692698	845	0	-0.710782	0.197635	419	0
MB_288.3	Generalized anxiety disorder	Mental	-0.0539839	0.69332	846	0	-0.589946	0.260173	484	0
MS_700.4	Inflammatory myopathy	Muscloskeletal	0.149658	0.694465	847	0	2.63539	0.00533783	77	0
CA_137.1	Benign neoplasm of the of bronchus and lung	Neoplasms	0.149535	0.69458	848	0	0.474897	0.422569	652	0
NS_330.12	Partial epilepsy	Neurological	0.14944	0.6948	849	0	-1.55572	0.0191582	121	0
GU_605.1	Male erectile dysfunction*	Genitourinary	-0.0684906	0.695021	850	0	0.0294928	0.949098	1078	0
MB_280	Psychoactive substance related disorders	Mental	0.0552056	0.696056	851	0	0.653283	0.0746971	240	0
SO_360.2	Chalazion	Sense organs	-0.118419	0.696592	852	0	-0.303616	0.709871	891	0
MS_715.1	Spondylosis	Muscloskeletal	-0.0435272	0.69725	853	0	-1.00366	6.93978e-05	30	0
DE_680.1	Corns and callosities	Dermatological	0.0729439	0.697524	854	0	0.455529	0.392376	626	0
SO_366	Disorders of conjunctiva	Sense organs	0.109246	0.698316	855	0	-1.01001	0.0398676	169	0
GU_581.3	Obstructive and reflux uropathy	Genitourinary	0.0619531	0.698757	856	0	0.161204	0.700041	885	0
MS_745.61	Fracture of vertebrae	Muscloskeletal	-0.0923509	0.700088	857	0	-1.52589	0.00038015	46	0
CV_401	Hypertension	Cardiovascular	-0.0277845	0.701033	858	0	0.273317	0.139764	348	0
GU_598	Abnormal findings on radiological and other examination of genitourinary organs	Genitourinary	-0.111304	0.705364	859	0	1.07617	0.0839788	261	0
GU_592.1	Cystitis	Genitourinary	-0.0636122	0.705736	860	0	0.277628	0.580605	786	0
PP_932.3	Genetic disease in fetus affecting management of mother	Pregnancy	0.138562	0.706029	861	0	0.488619	0.416772	642	0
NS_341.2	Hemiplegia and hemiparesis	Neurological	0.136812	0.707151	862	0	0.731894	0.460933	679	0
NS_340	Myopathies	Neurological	0.136392	0.707787	863	0	0.944594	0.382432	611	0
GU_594.2	Dysuria	Genitourinary	-0.0544364	0.709238	864	0	0.149343	0.717918	897	0
ID_004	Streptococcus	Infections	0.0803789	0.710092	865	0	0.587264	0.308317	527	0
MB_287	Psychotic disorder	Mental	0.0993136	0.711651	866	0	-0.10648	0.886453	1037	0
NS_334.1	Trigeminal nerve disorders [CN5]	Neurological	-0.139566	0.714092	867	0	-1.82517	0.00268311	65	0
DE_660.1	Fungal infection of the skin	Dermatological	-0.0465911	0.714977	868	0	0.564931	0.0910146	269	0
DE_668	Dermatitis [eczema]	Dermatological	0.0335841	0.716521	869	0	-0.0574939	0.814231	983	0
CM_769	Congenital malformations of spine	Congenital	-0.100436	0.719464	870	0	-0.31203	0.57763	781	0
CA_144.2	Benign neoplasms of the uterus	Neoplasms	-0.0498335	0.72118	871	0	-0.17094	0.635782	833	0
CA_135.1	Benign neoplasm of the oral cavity	Neoplasms	0.090972	0.723509	872	0	0.223347	0.76661	940	0
GU_617	Noninflammatory disorders of cervix	Genitourinary	-0.128857	0.724476	873	0	0.927299	0.241571	474	0
MB_280.8	Psychoactive substance abuse	Mental	-0.0641693	0.725003	874	0	0.145715	0.690074	873	0
CV_444.1	Varicose veins	Cardiovascular	0.0504767	0.726059	875	0	-0.310441	0.481095	701	0
MS_704	Systemic vasculitis	Muscloskeletal	0.117017	0.728318	876	0	0.274892	0.668273	859	0
MS_723.51	Achilles tendinitis	Muscloskeletal	-0.0916403	0.731421	877	0	0.946417	0.126135	334	0
MB_291	Dissociative and somatoform disorders	Mental	-0.091257	0.731854	878	0	-2.48605	8.98568e-07	13	1
CV_431.2	Transient cerebral ischemic attack [TIA]	Cardiovascular	0.0673278	0.73303	879	0	0.262582	0.619157	818	0
SO_374.6	Peripheral retinal degeneration	Sense organs	-0.117572	0.736567	880	0	-1.23397	0.0416702	173	0
CA_144.3	Benign neoplasms of the ovary	Neoplasms	0.109723	0.736742	881	0	-0.428133	0.474084	691	0
GU_592.11	Acute cystitis	Genitourinary	-0.0874362	0.737483	882	0	-0.810994	0.175698	396	0
CV_413.2	Aortic valve disorders	Cardiovascular	-0.0584281	0.738337	883	0	-0.820969	0.146616	360	0
SO_374.42	Diabetic retinopathy	Sense organs	0.0640259	0.739566	884	0	0.658333	0.285918	512	0
GU_612.7	Other signs and symptoms in breast	Genitourinary	0.0796811	0.740575	885	0	0.793501	0.201524	428	0
CV_438	Aneurysm or ectasia	Cardiovascular	0.0446262	0.740652	886	0	-0.161146	0.637631	835	0
DE_682.11	Sebaceous cyst [Epidermal cyst]	Dermatological	0.0436602	0.743835	887	0	-0.241097	0.496829	711	0
GU_602.5	Inflammatory diseases of prostate	Genitourinary	-0.110587	0.744144	888	0	-1.12021	0.0608414	204	0
SO_376.2	Vitreous opacities	Sense organs	-0.0645456	0.747961	889	0	-1.02941	0.0170615	118	0
GI_520	Hernia	Gastrointestinal	0.0317551	0.74968	890	0	-0.348576	0.18774	408	0
GI_523.2	Diverticula of colon	Gastrointestinal	0.0310479	0.750571	891	0	0.221215	0.372976	596	0
RE_463.21	Seasonal allergic rhinitis	Respiratory	0.0313156	0.75156	892	0	0.110037	0.675806	863	0
GI_523	Diverticular disease [Bowel diverticulosis]	Gastrointestinal	0.0306694	0.751933	893	0	0.164457	0.504886	718	0
GI_502.32	Periapical abscess	Gastrointestinal	-0.153736	0.753781	894	0	-0.153736	0.753781	923	0
ID_054.2	Hepatitis B	Infections	-0.153459	0.754019	895	0	-0.153459	0.754019	924	0
CM_763.14	Congenital anomalies of aorta	Congenital	-0.153373	0.754231	896	0	-0.153373	0.754231	925	0
SO_390.1	Otitis externa	Sense organs	-0.0604461	0.755549	897	0	0.310528	0.551153	762	0
MS_741.6	Sprains and strains of ankle and foot	Muscloskeletal	0.0551611	0.757319	898	0	0.258607	0.574988	779	0
CV_413.32	Tricuspid value insufficiency*	Cardiovascular	0.136807	0.758912	899	0	0.136807	0.758912	929	0
MB_286.3	Premenstrual dysphoric disorder	Mental	0.137202	0.759127	900	0	0.137202	0.759127	930	0
GU_614.1	Pelvic peritoneal adhesions, female (postoperative) (postinfection)	Genitourinary	0.136747	0.759396	901	0	0.136747	0.759396	931	0
RE_472.1	Paralysis of vocal cords and larynx	Respiratory	0.136165	0.759637	902	0	0.136165	0.759637	932	0
CA_135.16	Benign neoplasm of the salivary glands	Neoplasms	0.136063	0.759819	903	0	0.136063	0.759819	933	0
EM_230	Malnutrition and underweight	Endocrine/Metab	0.0532763	0.761183	904	0	-0.450927	0.235367	469	0
SO_381	Strabismus	Sense organs	-0.0717823	0.761528	905	0	0.675111	0.251059	477	0
CA_136.1	Benign neoplasm of the esophagus	Neoplasms	-0.0689937	0.766019	906	0	-1.52323	0.000406471	47	0
GI_510.8	Barrett's esophagus	Gastrointestinal	0.0854958	0.766389	907	0	0.882721	0.273884	501	0
MS_706	Inflammatory spondylopathies	Muscloskeletal	-0.0894159	0.769157	908	0	-2.26833	0.000310058	43	0
SO_381.1	Paralytic strabismus [Neurogenic strabismus]	Sense organs	-0.132729	0.770593	909	0	-0.132729	0.770593	943	0
PP_949.1	Retained placenta or membranes	Pregnancy	0.122025	0.772826	910	0	0.122025	0.772826	946	0
SS_829	Abnormal findings on examination of blood	Symptoms	-0.0331491	0.77314	911	0	-0.31882	0.377838	602	0
CV_413.12	Mitral valve prolapse*	Cardiovascular	0.120704	0.773331	912	0	0.120704	0.773331	947	0
SO_380.3	Optic atrophy	Sense organs	0.120639	0.773375	913	0	0.120639	0.773375	948	0
EM_256.1	Hyperosmolality and/or hypernatremia	Endocrine/Metab	0.120503	0.773485	914	0	0.120503	0.773485	949	0
NS_348	Other diseases of spinal cord	Neurological	-0.064648	0.773546	915	0	-1.12326	0.0228202	129	0
CM_763.1	Congenital malformations of great arteries	Congenital	0.120414	0.773623	916	0	0.120414	0.773623	950	0
NS_320	Meningitis	Neurological	0.120433	0.773688	917	0	0.120433	0.773688	952	0
NS_347	Other disorders of the brain and CNS	Neurological	-0.051251	0.774942	918	0	0.268216	0.565822	771	0
CV_416.411	Atrioventricular block, first degree	Cardiovascular	-0.063447	0.775944	919	0	-0.602736	0.433335	657	0
GU_614.55	Candidiasis of vulva and vagina	Genitourinary	0.0784829	0.776087	920	0	0.314791	0.59234	796	0
DE_682	Other follicular disorders	Dermatological	-0.028295	0.778714	921	0	-0.159831	0.576567	780	0
NS_328	Dementias and cerebral degeneration	Neurological	0.0752241	0.779891	922	0	0.895694	0.190284	412	0
CM_761	Congenital malformations of the urinary system	Congenital	-0.0607585	0.780399	923	0	-0.071768	0.914757	1057	0
CA_100.1	Malignant neoplasm of the oral cavity	Neoplasms	-0.0803138	0.780799	924	0	-0.245694	0.605525	810	0
MS_719.1	Cramp and spasm	Muscloskeletal	0.0440357	0.781744	925	0	-0.734328	0.0538386	193	0
DE_668.3	Contact dermatitis	Dermatological	-0.0273908	0.782767	926	0	-0.241805	0.372352	594	0
DE_674	Disorders of pigmentation	Dermatological	-0.0590909	0.783336	927	0	0.253621	0.608263	811	0
CV_416.3	Ventricular fibrillation and flutter	Cardiovascular	-0.117299	0.783799	928	0	-0.117299	0.783799	957	0
CV_438.41	Aortic dissection	Cardiovascular	-0.117224	0.783872	929	0	-0.117224	0.783872	958	0
RE_464.1	Acute nasopharyngitis	Respiratory	-0.117012	0.784031	930	0	-0.117012	0.784031	960	0
MB_282.1	Current tobacco use and nicotine dependence	Mental	-0.0338018	0.784488	931	0	0.513529	0.15798	369	0
MS_745.5	Fracture of hand or wrist	Muscloskeletal	-0.0575986	0.785824	932	0	-0.0141586	0.984438	1099	0
MB_282	Nicotine dependence (current and history of)	Mental	-0.028604	0.789336	933	0	0.166174	0.601715	806	0
CV_438.11	Abdominal aortic aneurysm	Cardiovascular	-0.0553514	0.790665	934	0	-0.156263	0.786798	967	0
MB_286.2	Major depressive disorder	Mental	0.0233289	0.794283	935	0	0.682986	0.0303489	143	0
SO_396	Hearing impairment	Sense organs	0.0266545	0.794472	936	0	0.046484	0.868144	1018	0
RE_467	Laryngitis and tracheitis	Respiratory	0.0982181	0.794945	937	0	-0.0877011	0.888699	1038	0
SO_380.1	Optic neuropathy	Sense organs	0.0980081	0.795169	938	0	0.431429	0.589286	791	0
GI_526	Intestinal infection	Gastrointestinal	0.0382411	0.795772	939	0	-0.501158	0.288075	514	0
SO_367.12	Allergic conjunctivitis	Sense organs	0.0625383	0.799253	940	0	-0.585898	0.192358	414	0
DE_688	Granulomatous disorder of the skin	Dermatological	0.0623793	0.799409	941	0	-0.710418	0.205625	432	0
MS_740	Dislocation	Muscloskeletal	-0.0503444	0.799837	942	0	-0.329096	0.441252	661	0
MS_705	Rheumatoid arthritis and other inflammatory polyarthropathies	Muscloskeletal	-0.0406149	0.799979	943	0	0.38853	0.34512	565	0
DE_675	Atrophic conditions of skin	Dermatological	0.0608595	0.801492	944	0	0.638845	0.313402	532	0
GU_623	Pelvic organ prolapse and fistulas	Genitourinary	-0.049376	0.802059	945	0	-0.573727	0.153313	367	0
MS_728.1	Chondromalacia	Muscloskeletal	0.0605865	0.802215	946	0	0.109554	0.862224	1016	0
SO_373	Disorders of choroid	Sense organs	0.0901503	0.803162	947	0	-0.394311	0.517186	722	0
CV_443.1	Stricture of artery [Arterial stenosis]	Cardiovascular	0.0897768	0.803689	948	0	0.751167	0.401612	631	0
SO_395	Other diseases of inner ear	Sense organs	0.0897287	0.804005	949	0	-0.291277	0.756323	926	0
GI_518	Appendicitis	Gastrointestinal	0.0894675	0.80438	950	0	0.369194	0.614204	813	0
MB_280.31	Cannabis abuse or dependance	Mental	0.089381	0.804482	951	0	-0.364379	0.592356	797	0
GI_504	Periodontal diseases	Gastrointestinal	-0.0945099	0.805275	952	0	1.16711	0.231959	463	0
CA_122.21	Follicular lymphoma	Neoplasms	0.0584491	0.805288	953	0	1.39769	0.0483112	180	0
MS_722	Fasciopathy	Muscloskeletal	0.0342041	0.805898	954	0	-0.454343	0.19528	416	0
GU_612.8	Other specified disorders of breast	Genitourinary	0.0834826	0.810567	955	0	1.14863	0.222631	453	0
CA_138.1	Nevus, non-neoplastic	Neoplasms	0.0546174	0.811505	956	0	-0.00928211	0.988259	1103	0
DE_685	Disorders of sweat glands	Dermatological	0.0543651	0.812179	957	0	1.00906	0.0612484	207	0
CA_144.4	Benign neoplasm of the fallopian tube and uterine adnexa	Neoplasms	-0.0874557	0.812238	958	0	-1.26934	0.149936	364	0
DE_682.1	Cutaneous cyst	Dermatological	0.0315727	0.812895	959	0	-0.243771	0.491821	709	0
CV_413.6	Heart valve replaced	Cardiovascular	-0.0563191	0.816587	960	0	-1.87343	6.49323e-05	29	0
SO_379.2	Eye infection, viral	Sense organs	0.0770708	0.817731	961	0	0.611931	0.282935	510	0
CA_103.1	Melanomas of skin	Neoplasms	0.0377221	0.817835	962	0	1.07166	0.00976727	99	0
MS_709	Acquired deformities of fingers and toes	Muscloskeletal	-0.0397492	0.822611	963	0	-0.246553	0.599133	802	0
NS_331.61	Migraine with aura	Neurological	-0.0390809	0.823703	964	0	-0.253324	0.578901	784	0
NS_331.6	Migraine	Neurological	-0.0260939	0.825516	965	0	-0.207903	0.474803	692	0
GU_602.51	Prostatitis	Genitourinary	-0.0744078	0.827073	966	0	-1.1199	0.0609478	205	0
MS_721.12	Radial styloid tenosynovitis [de Quervain]	Muscloskeletal	0.0678799	0.828595	967	0	0.144055	0.871985	1025	0
NS_336	Mononeuropathies	Neurological	-0.0215176	0.830808	968	0	-0.172931	0.524658	727	0
GU_626.111	Amenorrhea	Genitourinary	-0.0659111	0.836555	969	0	0.788646	0.131215	339	0
MS_723.5	Tendinitis	Muscloskeletal	0.0400275	0.837442	970	0	0.418889	0.403749	635	0
BI_180.3	Paraproteinemias	Blood/Immune	-0.0637511	0.839987	971	0	-0.514774	0.369974	591	0
DE_676.2	Scar conditions and fibrosis of skin	Dermatological	0.0386512	0.840281	972	0	0.824306	0.0814117	257	0
MB_280.9	Psychoactive substance dependance	Mental	0.0376363	0.842557	973	0	0.688583	0.185194	403	0
MS_718.1	Radiculopathy	Muscloskeletal	0.0213461	0.843074	974	0	-0.885018	0.000480649	49	0
GI_509	Diseases of tongue	Gastrointestinal	-0.0598185	0.844947	975	0	0.910591	0.330912	552	0
EM_200.22	Uninodular goiter [single thyroid nodule]	Endocrine/Metab	0.0359215	0.845542	976	0	-1.00516	0.008401	91	0
MB_290	Reaction to severe stress, and adjustment disorders	Mental	0.0260717	0.846788	977	0	-0.546196	0.166322	383	0
GU_610	Benign mammary dysplasias	Genitourinary	-0.0387449	0.84797	978	0	1.07539	0.0423275	174	0
MB_286	Mood [affective] disorders	Mental	0.015118	0.850832	979	0	0.662854	0.0175429	119	0
MS_700	Diffuse diseases of connective tissue	Muscloskeletal	0.0323137	0.853115	980	0	0.756963	0.0929076	273	0
GU_616	Disorders of uterus, except cervix	Genitourinary	0.0459326	0.858271	981	0	0.911492	0.186951	406	0
MS_724.1	Myalgia	Muscloskeletal	0.0216041	0.859166	982	0	0.656144	0.0493196	183	0
GU_588.1	Disorders resulting from impaired renal function	Genitourinary	-0.0479346	0.861244	983	0	0.385478	0.599897	804	0
RE_471.2	Deviated nasal septum	Respiratory	0.0434208	0.861936	984	0	1.00196	0.127647	336	0
MS_741	Sprains and strains	Muscloskeletal	-0.0168169	0.862578	985	0	-0.297391	0.238695	470	0
SO_367.2	Keratitis	Sense organs	0.0406855	0.865906	986	0	0.918652	0.0995393	285	0
EM_215	Testicular dysfunction	Endocrine/Metab	0.0387153	0.869175	987	0	-1.2683	0.0143479	111	0
SS_809.1	Acute pain	Symptoms	0.0180211	0.87009	988	0	-0.0968434	0.734051	910	0
MS_710.3	Deformities of the knee	Muscloskeletal	0.0768601	0.870522	989	0	0.0768601	0.870522	1019	0
RE_474.13	Centrilobular emphysema*	Respiratory	0.0764616	0.871015	990	0	0.0764616	0.871015	1020	0
DE_684.2	Hypertrichosis and hirsutism	Dermatological	0.0766667	0.87111	991	0	0.0766667	0.87111	1021	0
MS_745.1	Fracture of lower limb	Muscloskeletal	-0.0281101	0.87115	992	0	-0.398343	0.222922	454	0
CA_144.12	Benign neoplasms of the vagina	Neoplasms	0.0765002	0.87118	993	0	0.0765002	0.87118	1022	0
GE_970	Hemoglobinopathies	Genetic	0.0762928	0.871252	994	0	0.0762928	0.871252	1023	0
EM_208.1	Hypoparathyroidism	Endocrine/Metab	0.0761208	0.871457	995	0	0.0761208	0.871457	1024	0
DE_660.123	Dermatophytosis of foot [Athelet's foot]	Dermatological	-0.0404069	0.872702	996	0	-0.4677	0.332911	555	0
CV_400	Rheumatic fever and chronic rheumatic heart diseases	Cardiovascular	0.0350954	0.874601	997	0	-0.497266	0.573038	777	0
CV_413	Heart valve disorders	Cardiovascular	-0.0204152	0.875445	998	0	0.00302445	0.993316	1109	0
MS_711.1	Derangement of meniscus	Muscloskeletal	0.034534	0.876024	999	0	-0.180651	0.765459	938	0
EM_204.3	Hypoglycemia	Endocrine/Metab	-0.0384162	0.876069	1000	0	-0.460882	0.465435	686	0
RE_488.6	Wheezing	Respiratory	0.0337992	0.877128	1001	0	-0.919691	0.034199	155	0
DE_686.2	Non-pressure chronic ulcer	Dermatological	-0.025551	0.877517	1002	0	0.292695	0.523675	725	0
EM_211.1	Adrenal hyperfunction	Endocrine/Metab	0.0666036	0.87961	1003	0	0.0666036	0.87961	1027	0
MB_293	Eating disorders	Mental	0.0665984	0.879791	1004	0	0.0665984	0.879791	1029	0
SO_387.4	Presbyopia	Sense organs	0.0202627	0.880747	1005	0	-0.0241375	0.949696	1079	0
GI_502.3	Diseases of pulp and periapical tissues	Gastrointestinal	-0.0679482	0.88257	1006	0	-0.0679482	0.88257	1031	0
SS_847.1	Heart transplant	Symptoms	-0.0678135	0.882824	1007	0	-0.0678135	0.882824	1032	0
ID_052.1	Herpes simplex	Infections	0.0307421	0.882895	1008	0	-0.00499241	0.992887	1108	0
RE_484	Pneumothorax and air leak	Respiratory	-0.0225326	0.885611	1009	0	0.142211	0.770183	942	0
GI_532.2	Intestinal perforation	Gastrointestinal	0.0591586	0.886374	1010	0	0.0591586	0.886374	1035	0
DE_666.1	Allergic urticaria	Dermatological	-0.0599659	0.8897	1011	0	-0.0599659	0.8897	1039	0
EM_248	Disorders of plasma-protein metabolism, NEC	Endocrine/Metab	-0.0595116	0.890061	1012	0	-0.0595116	0.890061	1041	0
DE_664.42	Psoriatic arthropathy	Dermatological	-0.0594812	0.890097	1013	0	-0.0594812	0.890097	1042	0
NS_334.11	Trigeminal neuralgia	Neurological	-0.0595158	0.890105	1014	0	-0.0595158	0.890105	1043	0
GU_625	Pain and other symptoms associated with female genital organs	Genitourinary	-0.0161868	0.890203	1015	0	-0.244525	0.434739	658	0
GI_522.8	Duodenitis	Gastrointestinal	-0.0594723	0.890229	1016	0	-0.0594723	0.890229	1044	0
CA_149.3	Benign neoplasm of the parathyroid gland	Neoplasms	-0.059396	0.89032	1017	0	-0.059396	0.89032	1045	0
CV_433.1	Occlusion and stenosis of cerebral arteries	Cardiovascular	-0.0594161	0.890324	1018	0	-0.0594161	0.890324	1046	0
MS_709.2	Acquired deformities of toe	Muscloskeletal	0.0250199	0.893149	1019	0	-0.122275	0.806645	978	0
RE_495	Abnormal findings on diagnostic imaging of lung	Respiratory	0.0153189	0.894338	1020	0	-0.266852	0.421176	651	0
NS_344	Disorders of the circulation of the cerebrospinal fluid	Neurological	-0.0530374	0.89622	1021	0	-0.0530374	0.89622	1048	0
RE_465.11	Streptococcal tonsillitis/pharyngitis	Respiratory	0.0486324	0.896809	1022	0	0.283245	0.743107	915	0
NS_333.2	Insomnia	Neurological	0.0145423	0.897073	1023	0	-0.332927	0.325964	547	0
MB_308.1	Delirium	Mental	0.0449403	0.900315	1024	0	-1.37066	0.0522649	189	0
GI_510.5	Dyskinesia of esophagus	Gastrointestinal	0.0446342	0.900819	1025	0	-1.23511	0.0575366	199	0
GU_603.5	Orchitis and epididymitis	Genitourinary	-0.0481178	0.901296	1026	0	-0.0478824	0.939396	1069	0
MS_721.4	Calcium deposits in tendon and bursa	Muscloskeletal	-0.0476004	0.901934	1027	0	-0.72571	0.383101	612	0
SO_381.3	Esotropia	Sense organs	-0.047613	0.902149	1028	0	0.574601	0.513699	720	0
DE_660.124	Dermatophytosis of the body	Dermatological	0.0413311	0.904507	1029	0	0.550038	0.480471	700	0
DE_668.1	Atopic dermatitis	Dermatological	0.0385448	0.907518	1030	0	0.647502	0.342863	564	0
GE_972	Genetic neuromuscular disease	Genetic	0.0170091	0.91018	1031	0	0.167287	0.728957	904	0
MB_280.3	Cannabis use disorders	Mental	-0.0398072	0.910307	1032	0	-0.420996	0.527844	733	0
SO_391	Disorders of the middle ear	Sense organs	-0.0141228	0.910978	1033	0	0.264075	0.404986	636	0
RE_463.2	Allergic rhinitis	Respiratory	0.00938062	0.912262	1034	0	0.0701559	0.756391	927	0
SO_367.52	Iridocyclitis	Sense organs	0.0339235	0.912941	1035	0	-0.302942	0.635653	832	0
MB_308	Symptoms related to mental disorders	Mental	0.0323243	0.91469	1036	0	-1.32628	0.0193494	122	0
GU_602.1	Benign prostatic hyperplasia	Genitourinary	0.0142909	0.914943	1037	0	0.167377	0.640026	837	0
GU_626.11	Oligomenorrhea	Genitourinary	0.0308185	0.917343	1038	0	0.738451	0.142677	357	0
SS_835	Cytology and pathology findings	Symptoms	-0.0122834	0.917782	1039	0	0.160205	0.628008	823	0
MS_710.41	Flat foot [pes planus]	Muscloskeletal	-0.0338831	0.917847	1040	0	0.736222	0.335202	557	0
GU_612.22	Hypertrophy of breast (Gynecomastia)	Genitourinary	-0.0318124	0.920261	1041	0	0.899585	0.230593	461	0
NS_330.1	Epilepsy	Neurological	0.0273244	0.921573	1042	0	-1.31413	0.00935337	97	0
CV_413.1	Mitral valve disorders	Cardiovascular	-0.0162704	0.921792	1043	0	0.343008	0.419738	649	0
MS_741.1	Sprains and strains of shoulder and upper arm	Muscloskeletal	-0.0161051	0.921795	1044	0	-0.367144	0.368933	589	0
MB_304	Attention-deficit hyperactivity disorders	Mental	-0.0300521	0.922267	1045	0	-0.280757	0.730218	905	0
RE_469.2	Chronic bronchitis	Respiratory	0.0263682	0.922549	1046	0	-0.946016	0.132275	341	0
SO_380	Disorders of optic nerve and visual pathways	Sense organs	0.026301	0.922716	1047	0	-0.419064	0.5255	730	0
SO_396.1	Conductive hearing loss	Sense organs	-0.0296769	0.923068	1048	0	-1.82125	0.0038493	68	0
ID_070	Candidiasis	Infections	-0.0148021	0.925296	1049	0	-0.049306	0.895011	1047	0
MB_294	Sexual dysfunction and disorders	Mental	0.0242849	0.925631	1050	0	0.0251561	0.965741	1089	0
CV_444.11	Varicose veins of lower extremities	Cardiovascular	-0.014716	0.925707	1051	0	-0.343025	0.462856	684	0
GU_618.3	Atrophic vaginitis	Genitourinary	-0.0264813	0.927779	1052	0	0.102421	0.855773	1010	0
NS_354	Dizziness and giddiness	Neurological	0.00873804	0.930021	1053	0	0.0128891	0.962245	1085	0
EM_215.1	Testicular hypofunction	Endocrine/Metab	0.0206824	0.930838	1054	0	-1.27394	0.0201702	124	0
GI_520.2	Diaphragmatic hernia	Gastrointestinal	-0.0125505	0.932163	1055	0	-0.193775	0.615655	814	0
SS_840.6	Drug and medical agent allergy	Symptoms	-0.0115295	0.935113	1056	0	-0.125826	0.750227	922	0
GU_581.33	Stricture or kinking of ureter	Genitourinary	-0.0212196	0.935616	1057	0	0.673419	0.258599	482	0
NS_348.2	Myelopathies	Neurological	-0.0201666	0.937626	1058	0	-1.12657	0.0644224	213	0
RE_472	Diseases of vocal cords and larynx, not elsewhere classified	Respiratory	0.0161089	0.938237	1059	0	-0.0355921	0.945561	1073	0
SS_809.3	Pain in limb	Symptoms	0.0148352	0.940294	1060	0	-0.462302	0.458618	677	0
GI_520.1	Hernia of the abdominal wall	Gastrointestinal	-0.00933509	0.942579	1061	0	-0.134356	0.691938	875	0
NS_351.1	Anesthesia of skin*	Neurological	-0.0164696	0.943811	1062	0	-0.716105	0.0858903	264	0
CA_139.1	Benign neoplams of the bone and/or cartilage	Neoplasms	-0.0157806	0.945321	1063	0	0.568128	0.310135	529	0
CA_135	Benign neoplasm of the head and neck	Neoplasms	0.0118738	0.945682	1064	0	-0.138344	0.779802	956	0
RE_494.1	Dysphonia	Respiratory	-0.0152236	0.946319	1065	0	-0.835281	0.098927	283	0
CV_401.6	Secondary hypertension	Cardiovascular	-0.0142338	0.948198	1066	0	0.505715	0.384952	616	0
CA_139.3	Benign neoplasm of other connective and soft tissue	Neoplasms	0.0104751	0.948559	1067	0	0.249255	0.579412	785	0
DE_676	Hypertrophic conditions of skin	Dermatological	0.00999732	0.949231	1068	0	0.358833	0.402108	632	0
EM_239.21	Pure hyperglyceridemia	Endocrine/Metab	-0.0126058	0.951507	1069	0	0.495653	0.0640054	212	0
MS_741.5	Sprains and strains of knee and leg	Muscloskeletal	-0.0120937	0.952427	1070	0	-0.214213	0.651788	843	0
EM_204.4	Hyperglycemia	Endocrine/Metab	0.00830809	0.95255	1071	0	0.0915124	0.822266	991	0
GU_623.1	Uterine/Uterovaginal prolapse	Genitourinary	-0.0120875	0.953079	1072	0	-0.793812	0.0337333	152	0
CA_102	Malignant neoplasm of the thoracic and respiratory organs	Neoplasms	-0.0117192	0.953849	1073	0	0.590983	0.389764	621	0
MS_716.2	Degenerative disc disease	Muscloskeletal	0.00716123	0.954324	1074	0	-0.542875	0.108888	299	0
SS_840.8	Allergies related to other diseases/symptoms	Symptoms	-0.00478726	0.954337	1075	0	0.0152384	0.944917	1072	0
MS_718.2	Cervicalgia	Muscloskeletal	0.00561027	0.957276	1076	0	-0.194662	0.460331	678	0
MB_280.1	Alcohol use disorders	Mental	-0.00942675	0.958789	1077	0	0.747039	0.122844	328	0
CA_139	Benign sarcoma-related cancers	Neoplasms	-0.00534788	0.959162	1078	0	0.105979	0.696773	879	0
CA_138.2	Melanocytic nevi*	Neoplasms	-0.00699761	0.965553	1079	0	-0.571438	0.103308	291	0
DE_686	Chronic ulcer of skin	Dermatological	-0.00619227	0.968188	1080	0	0.154786	0.717062	895	0
GU_627	Menopausal and postmenopausal disorders	Genitourinary	0.00222125	0.986106	1081	0	0.0487648	0.88979	1040	0
CV_448	Peripheral vascular disease	Cardiovascular	0.00196481	0.989975	1082	0	0.279456	0.528051	734	0
MS_722.1	Plantar fascial fibromatosis [Plantar fasciitis]	Muscloskeletal	0.00175806	0.990746	1083	0	-0.378471	0.331892	553	0
CV_448.9	Peripheral vascular disease NOS [includes PAD]	Cardiovascular	0.00198964	0.990869	1084	0	0.423992	0.389513	620	0
MS_712	Joint derangements and related disorders	Muscloskeletal	0.00170011	0.991941	1085	0	-0.555032	0.0576659	200	0
MS_705.1	Rheumatoid arthritis	Muscloskeletal	0.00178137	0.992323	1086	0	0.203245	0.684956	868	0
DE_682.4	Acne	Dermatological	0.00158422	0.992453	1087	0	0.11472	0.793985	970	0
CA_144.21	Leiomyoma of uterus	Neoplasms	0.0016347	0.992543	1088	0	-0.0558079	0.896363	1049	0
DE_664	Papulosquamous disorders	Dermatological	0.00171251	0.992902	1089	0	0.858007	0.0591715	202	0
MS_721.11	Trigger finger	Muscloskeletal	0.00192683	0.992943	1090	0	-0.230623	0.748921	921	0
CV_416.11	Supraventricular tachycardia	Cardiovascular	0.00179419	0.993107	1091	0	-0.40108	0.30668	526	0
CM_761.1	Congenital malformation of kidney	Congenital	0.00180622	0.993548	1092	0	-0.0460175	0.945685	1074	0
SO_367.5	Uveitis	Sense organs	0.00181352	0.994289	1093	0	-0.556169	0.314289	533	0
GI_520.13	Umbilical hernia	Gastrointestinal	0.00157012	0.99448	1094	0	-0.0971799	0.862275	1017	0
SO_389.1	Ocular pain	Sense organs	0.00168426	0.995033	1095	0	-1.26952	0.0790352	253	0
CA_135.5	Benign neoplasm of the paranasal sinus and nasal cavity	Neoplasms	0.00165161	0.995235	1096	0	-0.888731	0.0894395	268	0
BI_180.31	Monoclonal gammopathy	Blood/Immune	0.00187157	0.995319	1097	0	-0.118276	0.837587	996	0
SO_374.3	Retinal vasculopathy	Sense organs	0.00190785	0.995557	1098	0	-0.649271	0.263168	486	0
DE_680.2	Keratoderma	Dermatological	0.00179909	0.995651	1099	0	-0.217918	0.716421	894	0
SO_379	Infection of the eye	Sense organs	0.00179531	0.995664	1100	0	0.513023	0.366941	586	0
MB_288.4	Phobic disorders	Mental	0.00153462	0.995687	1101	0	0.335768	0.696953	880	0
EM_208.22	Secondary hyperparathyroidism	Endocrine/Metab	0.00165434	0.995993	1102	0	-0.114744	0.906078	1052	0
CV_448.1	Raynaud's syndrome	Cardiovascular	0.00170515	0.996027	1103	0	-0.315461	0.603782	808	0
CV_416.222	Atypical atrial flutter*	Cardiovascular	0.00187546	0.996168	1104	0	-1.8128	0.00142076	58	0
EM_211.2	Adrenocortical insufficiency	Endocrine/Metab	0.00151494	0.996204	1105	0	0.772625	0.292858	518	0
RE_471.5	Nasal polyps	Respiratory	0.00167261	0.99625	1106	0	-0.923398	0.120872	324	0
MB_288.2	Panic disorder [episodic paroxysmal anxiety]	Mental	0.00143192	0.99631	1107	0	1.04663	0.112903	305	0
NS_335	Nerve root and plexus disorders	Neurological	0.00164337	0.996314	1108	0	-0.823697	0.118099	318	0
GI_502.11	Dental caries	Gastrointestinal	0.00172641	0.996463	1109	0	-1.20546	0.147217	361	0
MS_745.2	Fracture of pelvis	Muscloskeletal	0.00191293	0.996497	1110	0	0.00191293	0.996497	1110	0
CA_100.6	Malignant neoplasm of the larynx	Neoplasms	0.00173368	0.996829	1111	0	0.00173368	0.996829	1111	0
RE_466	Tonsillitis and adenoiditis	Respiratory	0.00138667	0.997026	1112	0	-0.711945	0.368313	588	0
NS_336.52	Meralgia paresthetica	Neurological	0.00165674	0.997158	1113	0	0.00165674	0.997158	1112	0
GI_513.3	Duodenal ulcer	Gastrointestinal	0.00165089	0.997165	1114	0	0.00165089	0.997165	1113	0
GU_580.2	Chronic nephritic syndrome	Genitourinary	0.00152102	0.99721	1115	0	0.00152102	0.99721	1114	0
PP_928	Poor fetal growth and uterine size date discrepancy	Pregnancy	0.00118123	0.997721	1116	0	0.00118123	0.997721	1115	0

## Sheet: ukb
phecode	description	group	beta_unweighted	p_value_unweighted	rank_unweighted	pwide_sig_unweighted	beta_weighted	p_value_weighted	rank_weighted	pwide_sig_weighted
CA_136.4	Benign neoplasm of colon, rectum, anus and anal canal	Neoplasms	0.92615	1.41524e-80	1	1	0.888645	7.02079e-32	2	1
CA_116	Secondary malignant neoplasm	Neoplasms	1.32861	9.0581e-76	2	1	1.49318	3.12812e-45	1	1
CA_136	Benign neoplasm of the digestive organs	Neoplasms	0.82227	9.03973e-70	3	1	0.795219	4.07488e-28	4	1
CA_136.41	Benign neoplasm of the colon	Neoplasms	0.895784	1.06718e-62	4	1	0.931842	3.98934e-30	3	1
CA_101	Malignant neoplasm of the digestive organs	Neoplasms	1.43578	2.78336e-48	5	1	1.47217	4.24614e-21	5	1
CA_136.42	Benign neoplasm of rectum and anus	Neoplasms	0.727867	1.64342e-22	6	1	0.669951	1.32353e-08	10	1
CV_401.1	Essential hypertension	Cardiovascular	-0.395397	1.56416e-21	7	1	-0.412596	2.03144e-10	8	1
CV_401	Hypertension	Cardiovascular	-0.389467	4.36395e-21	8	1	-0.412494	1.62226e-10	7	1
CV_404	Ischemic heart disease	Cardiovascular	-0.46923	1.49384e-16	9	1	-0.498894	1.2278e-08	9	1
GI_535	Intestinal or peritoneal adhesions	Gastrointestinal	0.933502	9.19218e-15	10	1	0.7983	2.08594e-05	30	1
CV_436	Atherosclerosis [ASCVD]	Cardiovascular	-0.519502	1.35117e-13	11	1	-0.499511	3.06034e-06	20	1
CV_404.2	Coronary atherosclerosis [Atherosclerotic heart disease]	Cardiovascular	-0.514166	1.57216e-13	12	1	-0.46139	1.45299e-05	25	1
MS_708	Osteoarthritis	Muscloskeletal	-0.395113	2.55729e-13	13	1	-0.526513	6.40892e-11	6	1
GI_522.9	Gastritis	Gastrointestinal	-0.449459	2.03163e-12	14	1	-0.410977	4.36444e-05	34	1
CV_403	Angina pectoris	Cardiovascular	-0.473257	1.84086e-11	15	1	-0.564221	2.73537e-07	14	1
EM_239	Hyperlipidemia	Endocrine/Metab	-0.350938	2.69146e-11	16	1	-0.408798	4.2027e-07	16	1
EM_239.1	Hypercholesterolemia	Endocrine/Metab	-0.347717	2.29814e-10	17	1	-0.435978	1.34182e-07	13	1
EM_239.11	Pure hypercholesterolemia	Endocrine/Metab	-0.347839	2.41784e-10	18	1	-0.437072	1.32774e-07	12	1
MS_716	Intervertebral disc disorder	Muscloskeletal	-0.740027	5.26351e-10	19	1	-0.686234	0.000111142	36	0
CA_130	Cancer (solid tumor, excluding BCC)	Neoplasms	0.277849	8.98815e-10	20	1	0.274242	6.39177e-05	35	0
GI_529	Symptoms involving digestive system	Gastrointestinal	-0.399148	6.01243e-09	21	1	-0.319805	0.00161778	71	0
CV_416	Cardiac arrhythmia and conduction disorders	Cardiovascular	-0.347	6.20822e-09	22	1	-0.335716	0.00044588	49	0
CA_101.4	Malignant neoplasm of the lower GI tract	Neoplasms	2.14123	8.19061e-09	23	1	1.87188	0.00403513	98	0
CV_404.1	Myocardial infarction [Heart attack]	Cardiovascular	-0.453825	2.78644e-08	24	1	-0.535332	1.60314e-05	26	1
CA_101.42	Malignant neoplasm of anus	Neoplasms	2.11685	8.22703e-08	25	1	1.85991	0.00724917	120	0
GI_522	Gastrointestinal inflammation	Gastrointestinal	-0.258142	1.02774e-07	26	1	-0.221965	0.00316189	91	0
CV_416.2	Atrial fibrillation and flutter	Cardiovascular	-0.378746	1.05033e-07	27	1	-0.536154	8.40819e-07	17	1
GI_520.2	Diaphragmatic hernia	Gastrointestinal	-0.324761	1.16833e-07	28	1	-0.330618	0.000812921	54	0
SS_840.6	Drug and medical agent allergy	Symptoms	-0.409472	1.24269e-07	29	1	-0.512786	1.05936e-05	24	1
SS_800	Chest pain	Symptoms	-0.311693	2.11836e-07	30	1	-0.347174	0.000178029	39	0
MS_708.1	Osteoarthritis of more than one site	Muscloskeletal	-0.828493	2.6811e-07	31	1	-1.15095	7.89379e-08	11	1
GI_514.3	Ileus	Gastrointestinal	1.47721	4.93607e-07	32	1	1.19802	0.0025679	80	0
SS_840	Allergy	Symptoms	-0.350568	7.73285e-07	33	1	-0.465263	1.64623e-05	29	1
SS_808	Syncope and collapse	Symptoms	-0.581143	1.06584e-06	34	1	-0.592153	0.000738194	52	0
MB_286	Mood [affective] disorders	Mental	-0.439728	1.32662e-06	35	1	-0.676576	3.77574e-07	15	1
GI_532	Other disorders of the intestines	Gastrointestinal	0.52014	1.66233e-06	36	1	0.341633	0.0422463	200	0
MS_716.3	Spinal disc displacement (herniation)	Muscloskeletal	-0.805239	2.18377e-06	37	1	-0.851236	0.000766761	53	0
NS_331	Headache	Neurological	-0.528682	2.29189e-06	38	1	-0.639804	0.000226994	41	0
GU_602	Disorders of prostate	Genitourinary	-0.397592	2.43366e-06	39	1	-0.455411	0.000460917	50	0
GI_520	Hernia	Gastrointestinal	-0.222279	2.56478e-06	40	1	-0.196401	0.00735059	121	0
CV_413	Heart valve disorders	Cardiovascular	-0.454582	3.33947e-06	41	1	-0.36975	0.0117686	136	0
SO_371	Cataract	Sense organs	-0.268845	3.50312e-06	42	1	-0.327577	0.000123374	37	0
GU_602.1	Benign prostatic hyperplasia	Genitourinary	-0.410433	4.18645e-06	43	1	-0.449466	0.00115233	63	0
GI_514.2	Intestinal obstruction	Gastrointestinal	0.588517	6.82542e-06	44	1	0.33567	0.101934	291	0
NS_328	Dementias and cerebral degeneration	Neurological	-0.713613	7.73995e-06	45	1	-0.504361	0.0340761	188	0
MB_286.2	Major depressive disorder	Mental	-0.411296	8.77726e-06	46	1	-0.644666	2.17416e-06	19	1
GI_527	Abdominal pain	Gastrointestinal	-0.250651	1.07719e-05	47	1	-0.243142	0.00554098	109	0
CV_433	Other cerebrovascular disease	Cardiovascular	-0.647307	1.22902e-05	48	1	-0.499509	0.0254011	170	0
GI_510	Diseases of esophagus	Gastrointestinal	-0.289682	1.36834e-05	49	1	-0.352238	0.000507519	51	0
GI_511	Gastro-esophageal reflux disease [GERD]	Gastrointestinal	-0.274058	1.42155e-05	50	1	-0.38573	3.4391e-05	33	1
RE_468	Pneumonia	Respiratory	-0.387937	1.89097e-05	51	1	-0.488479	0.000308582	44	0
RE_488	Abnormalities of breathing	Respiratory	-0.467904	2.03321e-05	52	1	-0.715646	7.79485e-06	22	1
CV_424	Heart failure	Cardiovascular	-0.461579	2.07897e-05	53	1	-0.646937	0.000259503	42	0
MS_718	Back pain	Muscloskeletal	-0.494691	2.21369e-05	54	1	-0.714301	9.30449e-06	23	1
CV_413.2	Aortic valve disorders	Cardiovascular	-0.585058	2.23279e-05	55	1	-0.618343	0.00155045	69	0
GI_514	Gastrointestinal obstruction	Gastrointestinal	0.443927	2.36732e-05	56	1	0.115281	0.485942	603	0
CV_417	Abnormalities of heart beat	Cardiovascular	-0.475443	3.28996e-05	57	1	-0.37373	0.0243645	168	0
CV_424.1	Left heart failure	Cardiovascular	-0.620633	3.96359e-05	58	1	-0.928912	2.69534e-05	31	1
CV_404.11	Acute myocardial infarction	Cardiovascular	-0.412873	4.71914e-05	59	1	-0.639329	7.41723e-06	21	1
GI_526	Intestinal infection	Gastrointestinal	-0.446356	5.70288e-05	60	1	-0.303311	0.0837508	272	0
MS_715	Other non-inflammatory spondylopathy	Muscloskeletal	-0.697769	5.95167e-05	61	0	-0.757882	0.000965032	60	0
SS_840.61	Allergy to other anti-infective agents	Symptoms	-0.356058	7.42324e-05	62	0	-0.441053	0.00122102	65	0
CV_413.1	Mitral valve disorders	Cardiovascular	-0.511413	8.4002e-05	63	0	-0.411338	0.0300289	179	0
CV_425	Cardiomegaly	Cardiovascular	-0.668809	0.000104786	64	0	-0.919642	0.000170447	38	0
ID_089	Infections	Infections	-0.230471	0.00010561	65	0	-0.229964	0.0108506	133	0
NS_335	Nerve root and plexus disorders	Neurological	-0.592477	0.000115477	66	0	-0.614531	0.0097628	130	0
EM_230	Malnutrition and underweight	Endocrine/Metab	-0.56353	0.000121156	67	0	-0.69102	0.00264952	82	0
GI_520.14	Ventral hernia	Gastrointestinal	0.527662	0.000127601	68	0	0.399155	0.0614574	235	0
MS_721.5	Bursitis	Muscloskeletal	-1.10508	0.000134235	69	0	-0.714213	0.0823048	270	0
NS_328.1	Dementias	Neurological	-0.645105	0.000191924	70	0	-0.401469	0.118487	313	0
CV_431	Stroke and transient cerebral ischemic attacks	Cardiovascular	-0.383985	0.000199913	71	0	-0.319588	0.0524802	220	0
NS_336	Mononeuropathies	Neurological	-0.33963	0.000207531	72	0	-0.429999	0.00117777	64	0
RE_475	Asthma	Respiratory	-0.24988	0.000212058	73	0	-0.371442	0.000215573	40	0
RE_468.9	Lobar pneumonia*	Respiratory	-0.45421	0.000215184	74	0	-0.517855	0.00579913	112	0
RE_488.1	Dyspnea [Shortness of breath]	Respiratory	-0.513139	0.000217943	75	0	-0.516445	0.00936453	128	0
GI_550	Disorders of the gallbladder	Gastrointestinal	-0.305158	0.000222019	76	0	-0.269782	0.0231955	166	0
GI_528	Nausea and vomiting	Gastrointestinal	-0.390373	0.000264624	77	0	-0.708263	1.63541e-05	27	1
GI_528.2	Vomiting	Gastrointestinal	-0.390373	0.000264624	78	0	-0.708263	1.63541e-05	28	1
GI_528.1	Nausea	Gastrointestinal	-0.390013	0.000283846	79	0	-0.692379	2.78831e-05	32	1
EM_247.8	Mineral deficiencies	Endocrine/Metab	0.295757	0.000307389	80	0	0.164938	0.196813	396	0
EM_247.88	Iron deficiency	Endocrine/Metab	0.295757	0.000307389	81	0	0.164938	0.196813	397	0
CV_413.21	Aortic stenosis	Cardiovascular	-0.735913	0.000324114	82	0	-0.813883	0.00444004	101	0
BI_160.1	Iron deficiency anemia	Blood/Immune	0.297927	0.00032538	83	0	0.157703	0.225001	423	0
BI_164.1	Microcytic anemia	Blood/Immune	0.297927	0.00032538	84	0	0.157703	0.225001	424	0
NS_336.4	Mononeuritis of upper limb	Neurological	-0.34918	0.000367093	85	0	-0.428802	0.0024758	79	0
MB_288	Anxiety and anxiety disorders	Mental	-0.388307	0.00040184	86	0	-0.515559	0.000852422	57	0
MS_726.1	Osteoporosis	Muscloskeletal	-0.597915	0.000512644	87	0	-0.867344	0.000342294	45	0
GU_582.2	Chronic kidney disease	Genitourinary	-0.406671	0.000512914	88	0	-0.353118	0.0506822	212	0
CV_416.21	Atrial fibrillation	Cardiovascular	-0.62908	0.000530919	89	0	-0.287771	0.279422	473	0
RE_479	Pulmonary insufficiency and acute respiratory distress syndrome	Respiratory	-0.5809	0.000550834	90	0	-0.553089	0.0394486	195	0
GI_520.11	Inguinal hernia	Gastrointestinal	-0.267565	0.000574519	91	0	-0.194433	0.0866079	274	0
MS_718.4	Low back pain	Muscloskeletal	-0.577483	0.000681043	92	0	-0.848791	0.000276772	43	0
EM_200.12	Hypothyroidism (not specified as secondary)	Endocrine/Metab	-0.304202	0.000699079	93	0	-0.418726	0.00274533	87	0
CV_417.3	Bradycardia	Cardiovascular	-0.656074	0.000706644	94	0	-0.65341	0.0126333	140	0
MS_726	Osteoporosis and low bone density	Muscloskeletal	-0.575125	0.000750454	95	0	-0.855098	0.000375987	46	0
CV_416.4	Heart block	Cardiovascular	-0.362882	0.000756341	96	0	-0.199518	0.255167	451	0
GI_513.1	Esophageal ulcer	Gastrointestinal	-0.456577	0.000787005	97	0	-0.542936	0.00660691	116	0
NS_336.41	Carpal tunnel syndrome	Neurological	-0.341511	0.000836871	98	0	-0.445499	0.00184929	74	0
CV_416.211	Paroxysmal atrial fibrillation*	Cardiovascular	-0.668657	0.000966036	99	0	-0.222194	0.461389	586	0
NS_329.8	Altered mental status, unspecified	Neurological	-0.853838	0.00105179	100	0	-0.64581	0.0786368	264	0
EM_200.1	Hypothyroidism	Endocrine/Metab	-0.282927	0.00109813	101	0	-0.385203	0.00398272	97	0
GI_510.2	Esophagitis	Gastrointestinal	-0.23298	0.00113617	102	0	-0.284861	0.00898525	127	0
GU_591	Urinary tract infection [UTI]	Genitourinary	-0.302348	0.00122416	103	0	-0.234605	0.0824278	271	0
NS_324	Extrapyramidal and movement disorders	Neurological	-0.605837	0.00136668	104	0	-0.390858	0.23785	435	0
GI_550.1	Gallstones [Cholelithiasis]	Gastrointestinal	-0.281216	0.00145672	105	0	-0.231024	0.070647	247	0
RE_460	Respiratory infection	Respiratory	-0.268989	0.00151007	106	0	-0.342092	0.00872936	125	0
EM_202.2	Type 2 diabetes	Endocrine/Metab	-0.206626	0.00151774	107	0	-0.225882	0.0225325	162	0
MS_723	Enthesopathy/Enthesitis/Tendinopathy	Muscloskeletal	-0.345008	0.00159736	108	0	-0.469218	0.00635309	114	0
GI_529.5	Constipation	Gastrointestinal	-0.295946	0.00167545	109	0	-0.249347	0.0723921	250	0
EM_236	Overweight and obesity	Endocrine/Metab	-0.258727	0.00168434	110	0	-0.344542	0.00395202	96	0
EM_247.3	Disorders of phosphorus metabolism	Endocrine/Metab	0.901828	0.00173666	111	0	0.704897	0.102839	293	0
CA_135.1	Benign neoplasm of the oral cavity	Neoplasms	1.15554	0.00175449	112	0	0.686726	0.24321	438	0
SO_387	Disorders of refraction and accommodation	Sense organs	-0.500951	0.0018836	113	0	-0.64166	0.00423334	99	0
MS_705	Rheumatoid arthritis and other inflammatory polyarthropathies	Muscloskeletal	-0.47122	0.00194459	114	0	-0.493465	0.0257544	171	0
MS_715.1	Spondylosis	Muscloskeletal	-0.595039	0.00195658	115	0	-0.562967	0.027303	176	0
GI_537.1	Peritonitis	Gastrointestinal	0.845051	0.0020099	116	0	1.19701	0.00608243	113	0
MB_288.2	Panic disorder [episodic paroxysmal anxiety]	Mental	-1.61328	0.00211227	117	0	-1.61328	0.00211227	75	0
EM_236.1	Obesity	Endocrine/Metab	-0.252967	0.00215082	118	0	-0.341027	0.00437365	100	0
GU_594	Abnormality of urination	Genitourinary	-0.222048	0.00216567	119	0	-0.208188	0.0560954	225	0
NS_324.3	Abnormal involuntary movements	Neurological	-1.23607	0.00228157	120	0	-1.23607	0.00228157	77	0
BI_160	Deficiency anemias	Blood/Immune	0.244643	0.00228378	121	0	0.101946	0.414111	555	0
EM_256.2	Hyposmolality and/or hyponatremia	Endocrine/Metab	-0.518894	0.00243903	122	0	-0.648356	0.0106642	131	0
GU_599	Other symptoms/disorders or the urinary system	Genitourinary	-0.480666	0.00244119	123	0	-0.46879	0.0531665	221	0
GI_537	Abnormality of the peritoneum	Gastrointestinal	0.75944	0.00246635	124	0	0.785192	0.0840223	273	0
GI_522.12	Ulcerative colitis	Gastrointestinal	0.415303	0.00258271	125	0	0.252246	0.220307	419	0
CV_426	Complications and ill-defined descriptions of heart disease	Cardiovascular	-0.520994	0.00260907	126	0	-0.148831	0.566816	650	0
CV_400.2	Rheumatic heart disease	Cardiovascular	-0.447255	0.00263991	127	0	-0.400061	0.0790132	266	0
EM_202	Diabetes mellitus	Endocrine/Metab	-0.18542	0.00269128	128	0	-0.186602	0.046274	210	0
NS_328.3	Cerebral degeneration	Neurological	-1.14488	0.00269409	129	0	-1.14488	0.00269409	84	0
CV_416.5	Premature depolarization [Premature beats]	Cardiovascular	-1.21601	0.00273162	130	0	-1.21601	0.00273162	86	0
CV_448	Peripheral vascular disease	Cardiovascular	-0.435266	0.00276042	131	0	-0.512556	0.00852795	124	0
BI_180	Other disorders involving the immune mechanism	Blood/Immune	-1.30367	0.00277705	132	0	-1.30367	0.00277705	89	0
CV_431.1	Stroke	Cardiovascular	-0.355953	0.00281209	133	0	-0.250706	0.18824	387	0
GI_510.8	Barrett's esophagus	Gastrointestinal	-0.60661	0.00290684	134	0	-0.701285	0.0156978	149	0
ID_089.2	Viral infections	Infections	-0.363269	0.00290914	135	0	-0.43054	0.0174389	153	0
GI_526.1	Bacterial enteritis	Gastrointestinal	-0.606114	0.00292007	136	0	-0.277383	0.393019	547	0
DE_686.2	Non-pressure chronic ulcer	Dermatological	-0.816753	0.00322174	137	0	-1.32685	0.000443702	48	0
CV_400	Rheumatic fever and chronic rheumatic heart diseases	Cardiovascular	-0.430515	0.00333687	138	0	-0.372968	0.0950516	283	0
DE_686	Chronic ulcer of skin	Dermatological	-0.598429	0.00336009	139	0	-0.866583	0.00266575	83	0
GI_550.2	Cholecystitis	Gastrointestinal	-0.578711	0.00348395	140	0	-0.7397	0.00719188	119	0
BI_180.3	Paraproteinemias	Blood/Immune	-1.53568	0.00355942	141	0	-1.53568	0.00355942	93	0
ID_002	Staphylococcus	Infections	-0.447239	0.0035681	142	0	-0.548115	0.024292	167	0
RE_499	Other symptoms and disorders of the respiratory system	Respiratory	-0.519582	0.00370705	143	0	-0.865475	0.00151269	68	0
RE_472	Diseases of vocal cords and larynx, not elsewhere classified	Respiratory	-0.666988	0.00370813	144	0	-0.966385	0.000826831	55	0
EM_247	Disorders of mineral metabolism and mineral deficiencies	Endocrine/Metab	0.211598	0.00378904	145	0	0.139516	0.220184	418	0
MB_282	Nicotine dependence (current and history of)	Mental	-0.218046	0.0039107	146	0	-0.162911	0.154864	352	0
MB_282.1	Current tobacco use and nicotine dependence	Mental	-0.218046	0.0039107	147	0	-0.162911	0.154864	353	0
SS_805	Fever	Symptoms	-0.509968	0.00398446	148	0	-0.770182	0.00277214	88	0
CV_416.42	Left bundle branch block	Cardiovascular	-0.647567	0.00411547	149	0	-1.06725	0.000379551	47	0
SO_387.2	Myopia	Sense organs	-0.686671	0.00413284	150	0	-0.907752	0.0024105	78	0
SS_800.2	Precordial pain	Symptoms	-0.538743	0.00417129	151	0	-0.584075	0.0243923	169	0
RE_460.1	Acute upper respiratory infection	Respiratory	-0.592995	0.00421642	152	0	-0.622366	0.0219977	158	0
NS_324.34	Tremor	Neurological	-2.05081	0.00483793	153	0	-2.05081	0.00483793	105	0
GI_522.8	Duodenitis	Gastrointestinal	-0.299227	0.00521337	154	0	-0.255763	0.117228	311	0
CV_433.2	Occlusion and stenosis of precerebral arteries	Cardiovascular	-0.887044	0.00526282	155	0	-1.30905	0.00105392	62	0
CV_416.41	Atrioventricular block	Cardiovascular	-0.46025	0.00539527	156	0	0.0588268	0.815434	777	0
MS_709	Acquired deformities of fingers and toes	Muscloskeletal	-0.319941	0.00549918	157	0	-0.310847	0.0752651	255	0
GI_550.21	Acute cholecystitis	Gastrointestinal	-1.00501	0.00566143	158	0	-1.00501	0.00566143	110	0
GU_580	Glomerular diseases	Genitourinary	-0.63385	0.00598722	159	0	-0.674838	0.0325104	182	0
GU_596	Other disorders of bladder	Genitourinary	-0.260403	0.00608647	160	0	-0.192364	0.206436	407	0
BI_180.31	Monoclonal gammopathy	Blood/Immune	-1.64629	0.00651186	161	0	-1.64629	0.00651186	115	0
RE_479.3	Respiratory failure	Respiratory	-0.940489	0.00665257	162	0	-0.446547	0.388979	544	0
GU_594.4	Frequency of urination and polyuria	Genitourinary	-0.453011	0.00667622	163	0	-0.0566231	0.82434	780	0
MS_715.4	Spinal stenosis	Muscloskeletal	-1.03807	0.00691642	164	0	-1.03807	0.00691642	118	0
CV_419	Presence of cardiac device	Cardiovascular	-0.577447	0.00733276	165	0	-0.725934	0.0122092	138	0
SS_829	Abnormal findings on examination of blood	Symptoms	-0.337184	0.00755921	166	0	-0.604767	0.0013345	66	0
GI_513	Peptic ulcer	Gastrointestinal	-0.23128	0.00772269	167	0	-0.227385	0.0737434	252	0
GI_542.7	Chronic nonalcoholic liver disease	Gastrointestinal	-1.61296	0.00777092	168	0	-1.61296	0.00777092	122	0
CV_416.52	Ventricular premature depolarization*	Cardiovascular	-1.61295	0.00777127	169	0	-1.61295	0.00777127	123	0
CV_438	Aneurysm or ectasia	Cardiovascular	-0.485072	0.00778014	170	0	-0.644526	0.00878338	126	0
CA_120.1	Myeloid	Neoplasms	-0.559737	0.00815485	171	0	-0.546857	0.0555978	224	0
GI_532.4	Volvulus	Gastrointestinal	0.850795	0.00823332	172	0	2.07247	1.99292e-06	18	1
GU_582	Renal failure	Genitourinary	-0.240415	0.00860651	173	0	-0.223644	0.118344	312	0
MS_709.2	Acquired deformities of toe	Muscloskeletal	-0.304373	0.00870809	174	0	-0.287223	0.102233	292	0
RE_499.1	Cough	Respiratory	-0.528105	0.00898968	175	0	-0.916278	0.00325032	92	0
EM_232	Vitamin deficiencies	Endocrine/Metab	-0.390212	0.00905609	176	0	-0.594227	0.00573044	111	0
CV_433.21	Carotid artery stenosis	Cardiovascular	-0.864178	0.00936358	177	0	-1.26486	0.00222751	76	0
NS_326.1	Multiple sclerosis	Neurological	-0.900136	0.00963107	178	0	-0.757255	0.200773	402	0
SO_386	Visual disturbances	Sense organs	-0.405979	0.00972997	179	0	-0.455875	0.0588054	230	0
MS_703	Chrystal arthropathies	Muscloskeletal	-0.556027	0.00995339	180	0	-0.510024	0.0788527	265	0
GI_522.1	Inflammatory bowel disease	Gastrointestinal	0.300208	0.0100523	181	0	0.0928507	0.599737	664	0
GU_582.21	End stage renal disease [CDK, stage 5]	Genitourinary	-0.646989	0.0103171	182	0	-0.633312	0.108045	303	0
CV_413.22	Aortic insufficiency	Cardiovascular	-0.646616	0.0103425	183	0	-0.505529	0.147876	346	0
ID_089.1	Bacterial infections	Infections	-0.173202	0.0103893	184	0	-0.14308	0.166953	369	0
NS_329	Symptoms and signs involving cognitive functions and awareness	Neurological	-0.469831	0.0109893	185	0	-0.564468	0.0382581	193	0
MS_705.1	Rheumatoid arthritis	Muscloskeletal	-0.481641	0.0110106	186	0	-0.758525	0.00530395	108	0
SO_360.4	Blepharitis	Sense organs	-1.54322	0.011131	187	0	-1.54322	0.011131	134	0
EM_200	Disorders of thyroid gland	Endocrine/Metab	-0.197623	0.0111875	188	0	-0.272238	0.0222412	160	0
BI_160.2	Megaloblastic anemia	Blood/Immune	-0.729872	0.0114003	189	0	-0.588746	0.130385	328	0
MS_703.1	Gout	Muscloskeletal	-0.545449	0.0115496	190	0	-0.494529	0.0890312	276	0
SO_376.2	Vitreous opacities	Sense organs	-0.87917	0.0115925	191	0	-1.22804	0.00378483	94	0
CV_417.1	Palpitations	Cardiovascular	-0.470525	0.0118583	192	0	-0.379429	0.172279	373	0
SO_371.3	Nuclear cataract	Sense organs	-0.266266	0.0118867	193	0	-0.372174	0.0135038	145	0
GI_527.3	Functional dyspepsia	Gastrointestinal	-0.24488	0.0125184	194	0	-0.0483667	0.761146	734	0
SO_395.1	Labyrinthitis	Sense organs	-1.19631	0.0127581	195	0	-1.19631	0.0127581	141	0
MS_724	Other symptoms and disorders of the soft tissue	Muscloskeletal	-0.41152	0.0132421	196	0	-0.325419	0.188137	386	0
MS_710	Acquired deformities of limbs	Muscloskeletal	-1.50639	0.0133741	197	0	-1.50639	0.0133741	144	0
SO_376	Disorders of vitreous body	Sense organs	-0.824638	0.0134697	198	0	-1.4598	0.000869471	58	0
SS_819	General symptoms and other findings	Symptoms	-0.182765	0.0136606	199	0	-0.179338	0.1301	327	0
EM_232.2	Vitamin B group deficiency	Endocrine/Metab	-0.485987	0.0137166	200	0	-0.568263	0.0449042	207	0
GI_514.1	Esophageal obstruction (Stricture and stenosis of esophagus)	Gastrointestinal	-0.582742	0.0138753	201	0	-1.23726	0.00102448	61	0
RE_491	Pleurisy	Respiratory	-0.62174	0.0140809	202	0	-0.543998	0.0940507	281	0
MS_705.3	Polymyalgia rheumatica	Muscloskeletal	-0.682609	0.0151062	203	0	-0.306338	0.45609	583	0
SS_812	Edema	Symptoms	-0.542535	0.0153996	204	0	-0.519225	0.0933703	279	0
SO_374	Disorders of the retina	Sense organs	-0.229531	0.0154311	205	0	-0.175338	0.20439	406	0
RE_460.2	Acute lower respiratory infection	Respiratory	-0.221482	0.0158882	206	0	-0.333193	0.0204907	157	0
NS_331.6	Migraine	Neurological	-0.466469	0.0167127	207	0	-0.809635	0.0228266	164	0
SO_369	Disorders of the cornea	Sense organs	-0.715104	0.0168104	208	0	-0.52677	0.333254	514	0
DE_683.1	Ingrowing nail	Dermatological	-0.873923	0.0173048	209	0	-0.873923	0.0173048	152	0
MS_723.6	Impingement syndrome of shoulder*	Muscloskeletal	-0.390543	0.0177882	210	0	-0.445974	0.106534	302	0
ID_002.1	Staphylococcus aureus	Infections	-0.455589	0.0178664	211	0	-0.538921	0.0933032	278	0
BI_164.2	Macrocytic anemia	Blood/Immune	-0.665042	0.0180027	212	0	-0.523191	0.163533	362	0
RE_468.2	Bacterial pneumonia	Respiratory	-0.757339	0.018509	213	0	-0.784058	0.0717341	249	0
NS_334.1	Trigeminal nerve disorders [CN5]	Neurological	-1.25505	0.0189791	214	0	-1.25505	0.0189791	155	0
CV_416.411	Atrioventricular block, first degree	Cardiovascular	-0.53595	0.0190434	215	0	0.0348009	0.917138	838	0
RE_479.6	Pulmonary collapse [Atelectasis]	Respiratory	-0.45677	0.0191863	216	0	-0.738614	0.00460347	103	0
NS_328.11	Alzheimer's disease	Neurological	-0.637534	0.0199071	217	0	-0.237995	0.557545	641	0
NS_348	Other diseases of spinal cord	Neurological	-0.60034	0.0208777	218	0	-0.537384	0.181251	383	0
GI_542	Chronic liver disease	Gastrointestinal	-0.377513	0.0209238	219	0	-0.305794	0.2172	417	0
SO_361	Disorders of eyelid function	Sense organs	-0.367071	0.0211459	220	0	-0.58761	0.00969384	129	0
CV_448.9	Peripheral vascular disease NOS [includes PAD]	Cardiovascular	-0.379064	0.0220481	221	0	-0.546094	0.0113124	135	0
SO_395	Other diseases of inner ear	Sense organs	-0.946796	0.0220625	222	0	-0.946796	0.0220625	159	0
MB_287	Psychotic disorder	Mental	-0.737474	0.0220746	223	0	-0.471966	0.266139	458	0
CV_433.1	Occlusion and stenosis of cerebral arteries	Cardiovascular	-1.0154	0.0223634	224	0	-1.0154	0.0223634	161	0
CA_104	Malignant sarcoma-related cancers	Neoplasms	0.621605	0.0227968	225	0	1.0431	0.014525	147	0
RE_474	Chronic obstructive pulmonary disease [COPD]	Respiratory	-0.198108	0.0230398	226	0	-0.394009	0.00155147	70	0
CA_106	Gynecological malignant neoplasms	Neoplasms	0.354483	0.0232354	227	0	0.439417	0.059733	233	0
CA_105	Malignant neoplasm of the breast	Neoplasms	-0.229095	0.0233989	228	0	-0.12624	0.43354	572	0
SO_396	Hearing impairment	Sense organs	-0.270823	0.0234149	229	0	-0.26809	0.124776	319	0
CV_439	Hemorrhoids	Cardiovascular	0.284143	0.0240552	230	0	-0.0513832	0.777501	748	0
GI_546	Other disorders of liver	Gastrointestinal	0.384901	0.0243016	231	0	0.345316	0.201738	405	0
GU_586	Other disorders of the kidney and ureters	Genitourinary	-0.438896	0.0248553	232	0	-0.00918342	0.975619	861	0
MS_709.22	Hallux rigidus	Muscloskeletal	-0.632829	0.0249523	233	0	-0.334964	0.476116	596	0
NS_326	Demyelinating diseases of the central nervous system	Neurological	-0.696738	0.0249942	234	0	-0.611437	0.240662	437	0
NS_348.2	Myelopathies	Neurological	-0.696167	0.0250637	235	0	-0.481074	0.296372	482	0
CA_132	Sequelae of cancer	Neoplasms	0.421241	0.0257349	236	0	0.682874	0.0195253	156	0
NS_333	Sleep disorders	Neurological	-0.266389	0.025742	237	0	-0.570294	0.00082951	56	0
GI_522.91	Acute gastritis	Gastrointestinal	-0.594225	0.0260813	238	0	-0.98337	0.0107564	132	0
EM_232.27	Vitamin B12 deficiency	Endocrine/Metab	-0.717125	0.0263118	239	0	-0.459997	0.282283	474	0
RE_469	Bronchitis	Respiratory	-0.64509	0.0265772	240	0	-0.724474	0.0795391	268	0
CV_413.3	Tricuspid valve disorders	Cardiovascular	-0.388597	0.0271671	241	0	-0.263532	0.313649	494	0
ID_061	Influenza virus	Infections	-0.98373	0.0272287	242	0	-0.98373	0.0272287	175	0
CV_431.2	Transient cerebral ischemic attack [TIA]	Cardiovascular	-0.410433	0.0293758	243	0	-0.490266	0.071258	248	0
CA_101.2	Malignant neoplasm of stomach	Neoplasms	0.615616	0.0300381	244	0	0.591616	0.129009	326	0
RE_462.2	Chronic sinusitis	Respiratory	-0.452694	0.0315383	245	0	-0.423262	0.15519	354	0
EM_247.7	Disorders of iron metabolism	Endocrine/Metab	-0.952067	0.0330432	246	0	-0.952067	0.0330432	183	0
GU_594.3	Urinary incontinence and enuresis	Genitourinary	-0.244678	0.0335151	247	0	-0.234995	0.166318	368	0
MB_294	Sexual dysfunction and disorders	Mental	-1.14319	0.0340162	248	0	-1.14319	0.0340162	187	0
NS_334.11	Trigeminal neuralgia	Neurological	-1.14133	0.0342059	249	0	-1.14133	0.0342059	189	0
RE_471.2	Deviated nasal septum	Respiratory	-0.344501	0.0342248	250	0	-0.324068	0.165915	367	0
CA_124	Myeloproliferative disorder	Neoplasms	-0.598028	0.0346724	251	0	-0.792431	0.0302483	180	0
CA_142	Lump or mass in breast or nonspecific abnormal breast exam	Neoplasms	-0.659379	0.0348555	252	0	-0.485211	0.208467	408	0
CA_142.1	Lump or mass in breast	Neoplasms	-0.659379	0.0348555	253	0	-0.485211	0.208467	409	0
CA_121	Leukemia	Neoplasms	-0.656927	0.0352484	254	0	-0.461089	0.215868	415	0
MS_707	Other arthropathies	Muscloskeletal	-0.239956	0.0352781	255	0	-0.243192	0.155732	355	0
CA_101.3	Malignant neoplasm of the small intestine	Neoplasms	0.862278	0.0355834	256	0	1.02591	0.0440021	206	0
MB_286.1	Bipolar disorder	Mental	-0.775975	0.0361903	257	0	-0.775975	0.0361903	191	0
GI_550.22	Chronic cholecystitis	Gastrointestinal	-0.67538	0.0372189	258	0	-0.623343	0.128619	325	0
GU_603.5	Orchitis and epididymitis	Genitourinary	-0.814678	0.0375322	259	0	-0.814678	0.0375322	192	0
CV_416.1	Paroxysmal tachycardia	Cardiovascular	-0.337322	0.038269	260	0	-0.415043	0.132396	330	0
GI_518	Appendicitis	Gastrointestinal	0.646762	0.0388764	261	0	0.602489	0.31624	497	0
EM_209	Disorders of the pituitary gland and its hypothalamic control	Endocrine/Metab	-0.859819	0.0390652	262	0	-0.859819	0.0390652	194	0
MS_727	Other disorders of bone	Muscloskeletal	-0.621876	0.0393201	263	0	-1.11529	0.00516006	107	0
CV_423	Abnormal cardiac sounds	Cardiovascular	-0.696045	0.0393315	264	0	-0.662706	0.121115	317	0
CV_423.1	Cardiac murmurs	Cardiovascular	-0.696045	0.0393315	265	0	-0.662706	0.121115	318	0
SO_375.12	Angle-Closure Glaucoma	Sense organs	-0.695764	0.0393778	266	0	-0.55186	0.273679	469	0
CV_446	Hypotension	Cardiovascular	-0.229143	0.0394257	267	0	-0.0471587	0.775524	745	0
BI_177.4	Lymphedema	Blood/Immune	-0.996432	0.0409835	268	0	-0.996432	0.0409835	196	0
GI_502	Diseases of teeth and supporting structures	Gastrointestinal	-0.306641	0.0422519	269	0	-0.252013	0.287222	478	0
GI_516	Other diseases of stomach and duodenum	Gastrointestinal	-0.330235	0.0426896	270	0	-0.657564	0.00475535	104	0
SO_388	Blindness and low vision	Sense organs	-0.591184	0.0433828	271	0	-0.891849	0.0550923	222	0
BI_174.2	Splenomegaly	Blood/Immune	-1.50661	0.0433829	272	0	-1.50661	0.0433829	203	0
BI_160.21	Vitamin B12 deficiency anemia due to intrinsic factor deficiency [Pernicious anemia]	Blood/Immune	-0.749967	0.0434343	273	0	-0.749967	0.0434343	204	0
NS_355.1	Coma	Neurological	-1.50548	0.0434947	274	0	-1.50548	0.0434947	205	0
GI_545	Nonspecific abnormal results of function study of liver	Gastrointestinal	-0.367629	0.0435875	275	0	-0.261535	0.333398	515	0
GU_623	Pelvic organ prolapse and fistulas	Genitourinary	-0.209026	0.0445957	276	0	-0.168483	0.309235	492	0
CV_411.2	Pericardial effusion (noninflammatory)*	Cardiovascular	-0.784932	0.0454733	277	0	-0.784932	0.0454733	208	0
ID_008	Helicobacter [H. pylori]	Infections	-0.784757	0.0455021	278	0	-0.784757	0.0455021	209	0
RE_481	Interstitial pulmonary diseases	Respiratory	-0.500075	0.0455492	279	0	-0.769082	0.0132119	143	0
CV_420	Cardiac arrest	Cardiovascular	-0.673132	0.0468102	280	0	-1.17602	0.0262523	173	0
CV_416.11	Supraventricular tachycardia	Cardiovascular	-0.390073	0.0472357	281	0	-0.547851	0.105023	296	0
ID_089.3	Fungal infections	Infections	-0.323093	0.0475636	282	0	-0.365137	0.145514	345	0
CA_139.4	Benign neoplasm of peripheral nerves*	Neoplasms	-0.884243	0.0488976	283	0	-0.884243	0.0488976	211	0
GU_594.32	Stress incontinence	Genitourinary	-0.284188	0.0496622	284	0	-0.285417	0.160388	358	0
CA_122.21	Follicular lymphoma	Neoplasms	0.694886	0.049717	285	0	0.691468	0.193852	391	0
CA_124.6	Myelodysplastic syndrome	Neoplasms	-1.05825	0.0509977	286	0	-1.05825	0.0509977	214	0
SS_830	Proteinuria	Symptoms	-1.05762	0.0510859	287	0	-1.05762	0.0510859	215	0
NS_356	Speech disturbance	Neurological	-0.571795	0.0511034	288	0	-0.55936	0.214326	411	0
RE_466.1	Acute tonsillitis and adenoiditis	Respiratory	-1.20623	0.0515906	289	0	-1.20623	0.0515906	217	0
MS_718.1	Radiculopathy	Muscloskeletal	-1.20551	0.0516828	290	0	-1.20551	0.0516828	218	0
RE_469.2	Chronic bronchitis	Respiratory	-1.20547	0.051688	291	0	-1.20547	0.051688	219	0
CV_431.11	Cerebral infarction [Ischemic stroke]	Cardiovascular	-0.301658	0.0518408	292	0	-0.00113186	0.996377	868	0
BI_164	Anemia	Blood/Immune	0.116462	0.0519575	293	0	0.0624443	0.510032	617	0
GI_557.2	Blood in stool	Gastrointestinal	-0.372404	0.0519724	294	0	0.0244586	0.933468	845	0
RE_462	Sinusitis	Respiratory	-0.388478	0.0549316	295	0	-0.424406	0.141835	337	0
CA_120	Hemo onc - by cell of origin	Neoplasms	-0.239622	0.0557561	296	0	-0.155817	0.418272	561	0
SO_361.4	Blepharochalasis	Sense organs	-0.648798	0.0558289	297	0	-0.925402	0.042732	201	0
NS_324.1	Parkinsonism	Neurological	-0.450387	0.0558644	298	0	-0.0684752	0.857592	803	0
CV_413.11	Mitral valve insufficiency	Cardiovascular	-0.357009	0.056521	299	0	-0.223269	0.394023	550	0
EM_204.3	Hypoglycemia	Endocrine/Metab	-0.488623	0.0567811	300	0	-0.395013	0.29141	479	0
SO_369.4	Corneal degenerations	Sense organs	-0.797542	0.0570539	301	0	-0.797542	0.0570539	227	0
CV_446.2	Orthostatic hypotension	Cardiovascular	-0.364497	0.0579631	302	0	0.0628937	0.829114	786	0
MS_718.2	Cervicalgia	Muscloskeletal	-0.67054	0.0590179	303	0	-0.871912	0.055134	223	0
CA_110	Malignant neoplasm of the endocrine glands	Neoplasms	-0.849606	0.059282	304	0	-0.849606	0.059282	232	0
ID_092.2	Sepsis	Infections	-0.218082	0.0592909	305	0	-0.220497	0.237214	434	0
NS_324.11	Parkinson's disease (Primary)	Neurological	-0.451926	0.06024	306	0	-0.0136454	0.972114	858	0
EM_204	Abnormal glucose	Endocrine/Metab	-0.370305	0.060272	307	0	-0.372603	0.178668	380	0
MS_713.3	Pain in joint	Muscloskeletal	-0.451047	0.0605145	308	0	-0.603572	0.0650413	240	0
BI_169	Platelet defects	Blood/Immune	-0.397738	0.0606479	309	0	-0.582744	0.0421142	197	0
BI_169.1	Thrombocytopenia	Blood/Immune	-0.397738	0.0606479	310	0	-0.582744	0.0421142	198	0
BI_164.6	Anemia secondary to chronic diseases and conditions	Blood/Immune	0.459106	0.0608864	311	0	0.23598	0.515413	620	0
SO_387.3	Astigmatism	Sense organs	-0.492649	0.0610652	312	0	-0.304781	0.380787	535	0
ID_092	Bacteremia, Sepsis, and SIRS	Infections	-0.214584	0.0612642	313	0	-0.223047	0.226905	429	0
MB_284	Suicide ideation and attempt or self harm	Mental	-0.695979	0.0623365	314	0	-0.695979	0.0623365	236	0
MB_284.2	Suicide and self-inflicted harm	Mental	-0.695979	0.0623365	315	0	-0.695979	0.0623365	237	0
CM_763	Congenital anomalies of the heart	Congenital	-1.01394	0.0624136	316	0	-1.01394	0.0624136	238	0
SS_809.2	Chronic pain	Symptoms	-0.72607	0.0658075	317	0	-0.72607	0.0658075	241	0
MS_741	Sprains and strains	Muscloskeletal	-0.725819	0.0658625	318	0	-0.725819	0.0658625	242	0
MS_711.1	Derangement of meniscus	Muscloskeletal	-0.408601	0.0669783	319	0	-0.328673	0.284876	475	0
DE_660	Infection of the skin	Dermatological	-0.175406	0.067498	320	0	-0.475668	0.00149405	67	0
GI_523.2	Diverticula of colon	Gastrointestinal	-0.11138	0.0683179	321	0	-0.148343	0.110195	305	0
MS_711	Disorder of patella	Muscloskeletal	-0.333289	0.068759	322	0	-0.402957	0.131533	329	0
GI_557.8	Hemorrhage of rectum and anus	Gastrointestinal	-0.161198	0.0696933	323	0	-0.253057	0.0728337	251	0
GU_623.1	Uterine/Uterovaginal prolapse	Genitourinary	-0.192358	0.0697482	324	0	-0.190313	0.263979	455	0
CV_448.1	Raynaud's syndrome	Cardiovascular	-0.533107	0.070165	325	0	-0.365038	0.387715	540	0
CA_100	Malignant neoplasm of the head and neck	Neoplasms	-0.45506	0.0702415	326	0	-0.768656	0.0156813	148	0
RE_476	Bronchiectasis	Respiratory	-0.352605	0.070587	327	0	-0.392099	0.148341	347	0
CA_136.2	Benign neoplasm of stomach	Neoplasms	-0.222496	0.0737036	328	0	-0.382739	0.0295388	178	0
CA_106.3	Malignant neoplasm of the ovary	Neoplasms	0.482379	0.0741599	329	0	0.678855	0.0589791	231	0
GI_542.2	Fatty liver disease (FLD)	Gastrointestinal	-0.385337	0.0743075	330	0	-0.649473	0.0338548	186	0
NS_356.2	Aphasia and dysphasia	Neurological	-0.876925	0.0747065	331	0	-0.876925	0.0747065	253	0
MS_712	Joint derangements and related disorders	Muscloskeletal	-0.66679	0.0748085	332	0	-0.66679	0.0748085	254	0
CV_436.5	Cerebral atherosclerosis	Cardiovascular	-0.967449	0.0765073	333	0	-0.967449	0.0765073	258	0
GI_517.4	Gastrointestinal angiodysplasia	Gastrointestinal	-0.966744	0.0766415	334	0	-0.966744	0.0766415	259	0
DE_660.1	Fungal infection of the skin	Dermatological	-0.96671	0.0766481	335	0	-0.96671	0.0766481	260	0
CV_438.12	Thoracic aneurysm	Cardiovascular	-0.966679	0.076654	336	0	-0.966679	0.076654	261	0
EM_209.2	Hypopituitarism	Endocrine/Metab	-1.10064	0.0778342	337	0	-1.10064	0.0778342	262	0
MS_712.1	Loose body in joint	Muscloskeletal	-1.10004	0.0779397	338	0	-1.10004	0.0779397	263	0
EM_202.4	Other specified diabetes*	Endocrine/Metab	-0.280865	0.0785186	339	0	-0.312228	0.168073	372	0
GI_502.32	Periapical abscess	Gastrointestinal	-0.599752	0.0786126	340	0	-0.694427	0.0885038	275	0
GI_526.2	Viral enteritis	Gastrointestinal	-0.695219	0.0790566	341	0	-0.695219	0.0790566	267	0
GU_592.12	Chronic cystitis	Genitourinary	-0.513637	0.0818407	342	0	-0.964223	0.0051513	106	0
GI_523	Diverticular disease [Bowel diverticulosis]	Gastrointestinal	-0.0979131	0.0835913	343	0	-0.128711	0.134275	332	0
CA_103.3	Carcinoma in situ of skin	Neoplasms	-0.617456	0.0837533	344	0	-0.950195	0.033738	185	0
CA_123	Multiple myeloma and malignant plasma cell neoplasms	Neoplasms	-0.61728	0.0838037	345	0	-0.460555	0.377714	533	0
CV_440.1	Venous thromboembolism	Cardiovascular	0.215811	0.0855145	346	0	0.187517	0.323717	505	0
CA_144.3	Benign neoplasms of the ovary	Neoplasms	0.492435	0.0878799	347	0	0.350854	0.376679	532	0
RE_483	Pleural effusion	Respiratory	-0.221067	0.0888267	348	0	-0.266483	0.16805	371	0
DE_660.6	Cellulitis and abscess	Dermatological	-0.17578	0.088885	349	0	-0.500874	0.00167318	72	0
SO_363.5	Epiphora	Sense organs	-0.574709	0.092909	350	0	-0.324811	0.515899	621	0
MS_704.5	Giant cell arteritis	Muscloskeletal	-0.91853	0.0939242	351	0	-0.91853	0.0939242	280	0
EM_200.3	Thyrotoxicosis [hyperthyroidism]	Endocrine/Metab	0.352208	0.0939261	352	0	0.433974	0.119215	315	0
ID_011	Klebsiella	Infections	-0.663448	0.0948285	353	0	-0.663448	0.0948285	282	0
DE_670	Seborrheic keratosis	Dermatological	-0.276711	0.0948497	354	0	-0.0281269	0.897256	832	0
CA_149	Benign neoplasm of the endocrine glands	Neoplasms	-0.528184	0.0949404	355	0	-0.927725	0.0286977	177	0
GI_506	Diseases of salivary glands	Gastrointestinal	-0.528161	0.0949484	356	0	0.132175	0.785784	762	0
GU_596.5	Neuromuscular dysfunction of bladder	Genitourinary	-0.465598	0.0951182	357	0	-0.477529	0.244217	439	0
DE_686.1	Pressure ulcer	Dermatological	-0.493173	0.0955018	358	0	-0.593302	0.149875	350	0
SO_381.6	Duane's syndrome [Duane anomaly]	Sense organs	-1.04281	0.0960992	359	0	-1.04281	0.0960992	284	0
MS_745.11	Fracture of femur	Muscloskeletal	-1.04271	0.0961184	360	0	-1.04271	0.0961184	285	0
GI_513.2	Gastric ulcer	Gastrointestinal	-0.233414	0.097208	361	0	-0.272371	0.198749	400	0
CA_123.1	Multiple myeloma	Neoplasms	-0.589745	0.0995416	362	0	-0.396654	0.447825	577	0
MS_700	Diffuse diseases of connective tissue	Muscloskeletal	-0.425728	0.0999168	363	0	-0.729317	0.0422297	199	0
GU_580.2	Chronic nephritic syndrome	Genitourinary	-0.695323	0.1004	364	0	-0.695323	0.1004	289	0
DE_667	Erythematous conditions	Dermatological	-0.694839	0.100538	365	0	-0.694839	0.100538	290	0
GU_597.1	Urethral stricture	Genitourinary	-0.2859	0.100587	366	0	-0.0630745	0.814027	775	0
NS_333.1	Sleep apnea	Neurological	-0.206113	0.103988	367	0	-0.551145	0.0027098	85	0
RE_495	Abnormal findings on diagnostic imaging of lung	Respiratory	-0.3934	0.104007	368	0	-0.816076	0.0130267	142	0
BI_177.2	Enlargement of lymph nodes [Lymphadenopathy]	Blood/Immune	-0.393326	0.104042	369	0	-0.725136	0.0332901	184	0
CA_121.21	Chronic lymphoid leukemia	Neoplasms	-0.736059	0.105908	370	0	-0.736059	0.105908	297	0
SO_361.1	Entropion and trichiasis of eyelid	Sense organs	-0.608383	0.106334	371	0	-0.608383	0.106334	299	0
ID_059	Coronavirus	Infections	-0.608172	0.106403	372	0	-0.608172	0.106403	300	0
GU_625	Pain and other symptoms associated with female genital organs	Genitourinary	-0.449712	0.108787	373	0	-0.581705	0.14951	349	0
MS_723.2	Rotator cuff tear or rupture	Muscloskeletal	-0.270485	0.109578	374	0	-0.469347	0.0626849	239	0
GI_542.1	Fibrosis and cirrhosis of liver	Gastrointestinal	-0.548732	0.109701	375	0	-0.135817	0.780021	750	0
DE_679.1	Rash and other nonspecific skin eruption	Dermatological	-0.548275	0.109868	376	0	-0.606382	0.180059	381	0
RE_463.1	Chronic rhinitis	Respiratory	-0.630064	0.11376	377	0	-0.630064	0.11376	308	0
CV_438.2	Aneurysm of iliac or artery of lower extremity	Cardiovascular	-0.866524	0.115552	378	0	-0.866524	0.115552	309	0
NS_331.1	Tension headache	Neurological	-0.866318	0.115605	379	0	-0.866318	0.115605	310	0
MS_721	Synoviopathy and bursopathy	Muscloskeletal	-0.186171	0.116974	380	0	-0.329854	0.0507163	213	0
CA_103.1	Melanomas of skin	Neoplasms	0.272614	0.11817	381	0	0.123504	0.555834	639	0
SO_394	Disorders of vestibular function	Sense organs	-0.378863	0.118291	382	0	-0.13469	0.727753	717	0
DE_683	Nail disorders	Dermatological	-0.448413	0.119355	383	0	-0.0969888	0.849878	799	0
SO_375.1	Glaucoma	Sense organs	-0.193443	0.1194	384	0	-0.18972	0.285198	476	0
ID_012	Proteus	Infections	0.694518	0.12089	385	0	1.57351	0.0120167	137	0
EM_200.31	Graves' disease [Toxic diffuse goiter]	Endocrine/Metab	0.694358	0.120931	386	0	0.840546	0.127139	323	0
GI_505	Oral cysts	Gastrointestinal	-0.658382	0.12106	387	0	-0.658382	0.12106	316	0
BI_177	Abnormality of the lymph nodes	Blood/Immune	-0.290832	0.123405	388	0	-0.720139	0.00690058	117	0
GI_512	Aphagia and dysphagia	Gastrointestinal	-0.194058	0.12371	389	0	-0.247517	0.18645	384	0
MS_745.1	Fracture of lower limb	Muscloskeletal	-0.365182	0.124489	390	0	-0.947123	0.00446956	102	0
CV_418	Abnormal results of cardiovascular function studies	Cardiovascular	-0.576995	0.126753	391	0	-0.576995	0.126753	322	0
EM_256.5	Hypokalemia [Hypopotassemia]	Endocrine/Metab	0.24206	0.127068	392	0	0.116255	0.612228	675	0
GU_580.5	Morphologic lesions in glomerular diseases	Genitourinary	-0.427023	0.127349	393	0	-0.450624	0.163981	363	0
GU_596.1	Bladder neck obstruction	Genitourinary	-0.296102	0.127511	394	0	-0.719821	0.00381128	95	0
GU_625.1	Dyspareunia	Genitourinary	-0.697549	0.127535	395	0	-0.697549	0.127535	324	0
SO_390	Disorders of external ear	Sense organs	-0.377008	0.128306	396	0	-0.366581	0.249284	444	0
RE_487	Hemorrhage from respiratory passages	Respiratory	-0.23406	0.128519	397	0	-0.169189	0.468375	591	0
SS_847	Transplated organ	Symptoms	-0.481776	0.129893	398	0	0.347649	0.47392	593	0
NS_325	Abnormality of gait and mobility	Neurological	-0.318301	0.130916	399	0	-0.0880773	0.78492	761	0
SS_809	Pain	Symptoms	-0.278648	0.130956	400	0	-0.824216	0.000895062	59	0
DE_664.4	Psoriasis	Dermatological	-0.317955	0.131139	401	0	-0.055529	0.868781	809	0
GU_616	Disorders of uterus, except cervix	Genitourinary	-0.24456	0.133182	402	0	-0.315277	0.164174	364	0
PP_904	Bleeding in pregnancy	Pregnancy	-0.750249	0.133482	403	0	-0.750249	0.133482	331	0
DE_672.2	Skin changes due to chronic exposure to nonionizing radiation	Dermatological	-0.272969	0.134668	404	0	-0.264503	0.326173	512	0
GI_510.5	Dyskinesia of esophagus	Gastrointestinal	-0.743792	0.135472	405	0	-0.743792	0.135472	334	0
BI_162	Aplastic anemia	Blood/Immune	-0.743446	0.13558	406	0	-0.743446	0.13558	335	0
BI_181	Autoimmune disease	Blood/Immune	-0.104513	0.135603	407	0	-0.146738	0.174658	375	0
MS_713	Symptoms related to joints	Muscloskeletal	-0.309652	0.135845	408	0	-0.251956	0.403773	553	0
CV_416.412	Atrioventricular block, second degree	Cardiovascular	-0.596395	0.135894	409	0	-0.596395	0.135894	336	0
SO_374.1	Retinal detachments and breaks	Sense organs	-0.250344	0.136006	410	0	-0.240699	0.249379	446	0
NS_334	Disorders of facial and cranial nerves	Neurological	-0.341397	0.13621	411	0	-0.590616	0.10464	294	0
GI_507	Lesions of mouth	Gastrointestinal	-0.324197	0.136298	412	0	-0.323144	0.424773	564	0
CA_121.2	Chronic leukemia	Neoplasms	-0.53269	0.139427	413	0	-0.225139	0.60263	665	0
ID_056	Human papillomavirus	Infections	-0.532585	0.139471	414	0	-1.01686	0.0322834	181	0
GU_602.5	Inflammatory diseases of prostate	Genitourinary	-0.352147	0.140124	415	0	-0.332937	0.326732	513	0
GI_523.1	Diverticula of small intestine	Gastrointestinal	-0.812441	0.142009	416	0	-0.812441	0.142009	338	0
CA_149.4	Benign neoplasm of the pituitary gland and craniopharyngeal duct	Neoplasms	-0.812217	0.142075	417	0	-0.812217	0.142075	339	0
GE_970	Hemoglobinopathies	Genetic	-0.811938	0.142157	418	0	-0.811938	0.142157	340	0
GU_582.1	Acute kidney failure	Genitourinary	-0.203482	0.142248	419	0	-0.31748	0.142995	342	0
NS_354	Dizziness and giddiness	Neurological	-0.214633	0.144668	420	0	-0.220865	0.292507	480	0
SO_363	Disorders of lacrimal system	Sense organs	-0.294216	0.145191	421	0	-0.432083	0.160149	357	0
GU_597	Other disorders of urethra and urinary tract	Genitourinary	-0.226661	0.147696	422	0	-0.0187918	0.937655	847	0
CV_416.43	Right bundle branch block	Cardiovascular	-0.26381	0.148828	423	0	-0.269519	0.381607	537	0
NS_330.3	Convulsions	Neurological	-0.373673	0.150727	424	0	-0.260282	0.434398	573	0
MS_723.1	Adhesive capsulitis of shoulder	Muscloskeletal	-0.373665	0.150731	425	0	0.0128618	0.972062	857	0
CA_106.1	Malignant neoplasm of external female genital organs and cervix	Neoplasms	0.45163	0.153054	426	0	0.564996	0.260433	454	0
GI_554.11	Acute pancreatitis	Gastrointestinal	-0.335512	0.159694	427	0	-0.134142	0.725713	716	0
GU_592	Cystitis and urethritis	Genitourinary	-0.248432	0.160442	428	0	-0.519494	0.0230847	165	0
MB_290	Reaction to severe stress, and adjustment disorders	Mental	-0.561287	0.162119	429	0	-0.561287	0.162119	359	0
CV_413.12	Mitral valve prolapse*	Cardiovascular	-0.561194	0.162159	430	0	-0.561194	0.162159	360	0
GU_626.2	Dysmenorrhea	Genitourinary	-0.506222	0.162907	431	0	-0.179496	0.714124	709	0
GI_522.92	Atrophic gastritis	Gastrointestinal	-0.694827	0.16515	432	0	-0.694827	0.16515	365	0
RE_480	Pulmonary edema	Respiratory	-0.694496	0.165268	433	0	-0.694496	0.165268	366	0
DE_679	Skin symptoms	Dermatological	-0.307507	0.165691	434	0	-0.0901528	0.76503	737	0
GI_525	Intestinal malabsorption	Gastrointestinal	-0.324362	0.16616	435	0	-0.931264	0.00259188	81	0
SO_381	Strabismus	Sense organs	-0.387585	0.168491	436	0	0.0108663	0.974743	860	0
GU_612.7	Other signs and symptoms in breast	Genitourinary	0.599983	0.170589	437	0	0.442507	0.435793	574	0
GI_532.1	Intestinal fistula	Gastrointestinal	0.299518	0.172486	438	0	-0.0568724	0.852916	800	0
CA_135	Benign neoplasm of the head and neck	Neoplasms	0.175984	0.172502	439	0	0.13391	0.497518	612	0
SS_809.3	Pain in limb	Symptoms	-0.332646	0.172763	440	0	-0.969766	0.00309174	90	0
SO_386.4	Visual field defects	Sense organs	-0.581374	0.174559	441	0	-0.581374	0.174559	374	0
MB_309	Signs and symptoms involving emotional state	Mental	-0.754796	0.17472	442	0	-0.754796	0.17472	376	0
CV_417.2	Tachycardia	Cardiovascular	-0.289786	0.177444	443	0	0.086001	0.77878	749	0
GU_581	Renal tubulo-interstitial diseases	Genitourinary	-0.218531	0.177961	444	0	0.109989	0.675758	694	0
GI_520.1	Hernia of the abdominal wall	Gastrointestinal	-0.0859069	0.178423	445	0	-0.0565152	0.553712	638	0
RE_487.3	Hemoptysis	Respiratory	-0.304308	0.178689	446	0	-0.160358	0.651342	687	0
DE_681	Localized swelling, mass and lump of skin and subcutaneous tissue	Dermatological	-0.341659	0.179918	447	0	-0.282882	0.474652	594	0
SO_375	Abnormal intraocular pressure	Sense organs	-0.148865	0.187238	448	0	-0.257879	0.113053	306	0
NS_342	Plegia and unspecified paralysis	Neurological	-0.607248	0.187783	449	0	-0.607248	0.187783	385	0
SS_807	Malaise and fatigue	Symptoms	-0.245491	0.190497	450	0	-0.292763	0.29796	487	0
GI_502.1	Diseases of hard tissues of teeth	Gastrointestinal	-0.245427	0.190557	451	0	-0.225368	0.449859	578	0
MB_280.13	Alcoholic liver disease	Mental	0.407028	0.192745	452	0	0.566748	0.254597	450	0
RE_466	Tonsillitis and adenoiditis	Respiratory	-0.338535	0.195104	453	0	-0.422989	0.264054	456	0
MS_745	Fractures	Muscloskeletal	-0.177971	0.197099	454	0	-0.327291	0.0987192	288	0
NS_341.2	Hemiplegia and hemiparesis	Neurological	-0.277401	0.197688	455	0	-0.290129	0.317455	499	0
EM_256.3	Mixed disorder of acid-base balance	Endocrine/Metab	-0.260237	0.199556	456	0	-0.586597	0.0677975	244	0
GI_554	Diseases of the pancreas	Gastrointestinal	-0.246255	0.20026	457	0	-0.0584204	0.843116	794	0
MS_700.11	Systemic lupus erythematosus [SLE]	Muscloskeletal	-0.643573	0.201	458	0	-0.643573	0.201	403	0
EM_244	Disorders of lipoprotein metabolism and other lipidemias	Endocrine/Metab	-0.642952	0.201251	459	0	-0.642952	0.201251	404	0
GI_525.1	Celiac disease	Gastrointestinal	-0.324551	0.203787	460	0	-1.08272	0.00176553	73	0
DE_672	Skin changes due to solar radiation	Dermatological	-0.225901	0.20812	461	0	-0.192007	0.467186	590	0
CV_438.1	Aortic aneurysm and ectasia	Cardiovascular	-0.263292	0.208594	462	0	-0.349145	0.196489	395	0
RE_478	Aspiration pneumonia	Respiratory	-0.436903	0.208675	463	0	-0.395573	0.360071	524	0
MB_283	Other mental and behavioral problems	Mental	-0.436678	0.208803	464	0	-0.84183	0.113736	307	0
SO_380	Disorders of optic nerve and visual pathways	Sense organs	-0.540102	0.209137	465	0	-0.540102	0.209137	410	0
CV_440.13	Phlebitis and thrombophlebitis	Cardiovascular	0.164389	0.210438	466	0	0.182374	0.365387	527	0
NS_330	Epilepsy, recurrent seizures, convulsions	Neurological	-0.171988	0.212529	467	0	-0.0936911	0.656816	688	0
CA_103	Malignant neoplasm of the skin	Neoplasms	0.0918464	0.213304	468	0	-0.0637655	0.54118	628	0
MB_296	Personality disorders	Mental	-0.694845	0.214438	469	0	-0.694845	0.214438	412	0
GI_506.3	Sialoadenitis	Gastrointestinal	-0.69417	0.214698	470	0	-0.69417	0.214698	413	0
NS_321	Encephalitis, myelitis and encephalomyelitis	Neurological	-0.694152	0.214705	471	0	-0.694152	0.214705	414	0
GU_604.3	Peyronie's disease	Genitourinary	-0.3838	0.216455	472	0	-0.106271	0.781465	758	0
BI_174	Diseases of spleen	Blood/Immune	-0.406857	0.223067	473	0	-0.363946	0.498312	614	0
GU_617.2	Erosion and ectropion of cervix	Genitourinary	0.472874	0.22367	474	0	-0.0725177	0.891587	830	0
SO_372	Disorders of lens (excluding cataracts)	Sense organs	-0.560826	0.226227	475	0	-0.560826	0.226227	425	0
CA_100.1	Malignant neoplasm of the oral cavity	Neoplasms	-0.560701	0.226286	476	0	-0.560701	0.226286	426	0
GE_974	Genetic diseases of the eye	Genetic	-0.560678	0.226297	477	0	-0.560678	0.226297	427	0
MS_717	Other and unspecified dorsopathies	Muscloskeletal	-0.560523	0.226369	478	0	-0.560523	0.226369	428	0
MS_714	Deforming dorsopathies	Muscloskeletal	-0.43991	0.227308	479	0	0.121403	0.841038	792	0
SO_394.2	Vertigo	Sense organs	-0.439802	0.22737	480	0	-0.0986746	0.867143	807	0
CV_430.1	Nontraumatic subarachnoid hemorrhage	Cardiovascular	-0.439464	0.227566	481	0	-1.0536	0.0165379	150	0
ID_009	Pseudomonas	Infections	-0.289946	0.22757	482	0	-0.154088	0.665713	692	0
CV_431.12	Hemorrhagic stroke	Cardiovascular	-0.289411	0.228024	483	0	-0.32454	0.415292	557	0
GU_596.3	Diverticulum of bladder	Genitourinary	-0.36243	0.228348	484	0	-0.706006	0.0893338	277	0
CV_406.1	Pulmonary hypertension	Cardiovascular	-0.361781	0.228796	485	0	-0.266577	0.561045	644	0
MS_718.5	Sciatica	Muscloskeletal	-0.307163	0.230231	486	0	-0.327133	0.321773	504	0
DE_688	Granulomatous disorder of the skin	Dermatological	-0.330007	0.231002	487	0	-0.651563	0.0672561	243	0
EM_200.21	Diffuse goiter	Endocrine/Metab	0.51175	0.23255	488	0	0.593754	0.252794	449	0
GI_502.11	Dental caries	Gastrointestinal	-0.230698	0.237471	489	0	-0.249801	0.42499	565	0
SS_840.8	Allergies related to other diseases/symptoms	Symptoms	0.268807	0.238608	490	0	0.395992	0.305869	491	0
ID_070	Candidiasis	Infections	-0.204138	0.241224	491	0	-0.267632	0.318266	500	0
GU_619	Noninflammatory disorders of ovary, fallopian tube, and broad ligament	Genitourinary	-0.20285	0.242397	492	0	-0.194089	0.429542	568	0
EM_232.4	Vitamin D deficiency	Endocrine/Metab	-0.251668	0.244335	493	0	-0.561499	0.0572285	228	0
GI_554.1	Pancreatitis	Gastrointestinal	-0.251268	0.244728	494	0	0.0110693	0.973216	859	0
RE_468.1	Viral pneumonia	Respiratory	-0.443191	0.24818	495	0	-0.443191	0.24818	442	0
CA_109	Malignant neoplasm of the eye, brain and other parts of central nervous system	Neoplasms	-0.443022	0.248279	496	0	-0.443022	0.248279	443	0
SO_370	Disorders of iris and ciliary body	Sense organs	-0.498087	0.249347	497	0	-0.498087	0.249347	445	0
EM_200.22	Uninodular goiter [single thyroid nodule]	Endocrine/Metab	-0.497685	0.249559	498	0	-0.497685	0.249559	447	0
MS_734	Diseases of the jaws	Muscloskeletal	-0.497474	0.249671	499	0	-0.497474	0.249671	448	0
SO_367	Inflammation of the eye	Sense organs	-0.301893	0.250197	500	0	-0.274268	0.405034	554	0
CA_148	Benign neoplasm of the eye, brain and other parts of central nervous system	Neoplasms	-0.325296	0.251525	501	0	-0.828086	0.0266717	174	0
CV_440.2	Arterial embolism and thrombosis	Cardiovascular	-0.253611	0.256975	502	0	-0.700914	0.0258861	172	0
CV_411	Other diseases of pericardium	Cardiovascular	-0.309804	0.262177	503	0	-0.32473	0.426654	567	0
SO_361.3	Ptosis of eyelid	Sense organs	-0.264276	0.263193	504	0	-0.483581	0.189499	388	0
EM_247.4	Disorders of magnesium metabolism	Endocrine/Metab	0.25788	0.265023	505	0	0.46052	0.157779	356	0
GI_542.11	Cirrhosis of liver	Gastrointestinal	-0.406779	0.266077	506	0	0.113502	0.824715	782	0
CA_138.2	Melanocytic nevi*	Neoplasms	-0.173379	0.267335	507	0	-0.268888	0.227618	430	0
RE_463.2	Allergic rhinitis	Respiratory	0.322838	0.267757	508	0	0.57608	0.266752	459	0
RE_463.21	Seasonal allergic rhinitis	Respiratory	0.322838	0.267757	509	0	0.57608	0.266752	460	0
NS_350	Other symptoms involving nervous system	Neurological	-0.255891	0.270361	510	0	-0.490901	0.194132	392	0
NS_350.5	Repeated falls*	Neurological	-0.255891	0.270361	511	0	-0.490901	0.194132	393	0
RE_499.4	Throat pain	Respiratory	-0.51204	0.271916	512	0	-0.51204	0.271916	464	0
CA_120.13	Erythroid	Neoplasms	-0.511952	0.271961	513	0	-0.511952	0.271961	465	0
NS_329.6	Transient global amnesia	Neurological	0.493393	0.272885	514	0	0.493393	0.272885	466	0
CA_101.21	Malignant neoplasm of cardia	Neoplasms	0.49336	0.272901	515	0	0.49336	0.272901	467	0
GU_581.33	Stricture or kinking of ureter	Genitourinary	0.493333	0.272913	516	0	0.493333	0.272913	468	0
GI_522.7	Ulceration of the lower GI tract	Gastrointestinal	0.265568	0.275553	517	0	0.075614	0.822558	779	0
DE_672.21	Actinic keratosis	Dermatological	-0.200704	0.281838	518	0	-0.202205	0.469128	592	0
MS_745.6	Fracture of bones in thorax	Muscloskeletal	0.40664	0.287776	519	0	0.251049	0.607091	670	0
RE_474.1	Emphysema	Respiratory	-0.204168	0.29167	520	0	-0.477932	0.0756376	256	0
DE_682.12	Pilar and trichodermal cyst	Dermatological	0.136207	0.292032	521	0	0.206054	0.335881	516	0
SO_367.1	Conjunctivitis	Sense organs	-0.531703	0.296492	522	0	-0.531703	0.296492	483	0
MS_714.3	Scoliosis	Muscloskeletal	-0.531557	0.296567	523	0	-0.531557	0.296567	484	0
MS_724.1	Myalgia	Muscloskeletal	-0.45385	0.296617	524	0	-0.45385	0.296617	485	0
CV_406	Pulmonary heart disease	Cardiovascular	-0.289277	0.296618	525	0	-0.302239	0.483317	601	0
SO_394.21	Paroxysmal vertigo	Sense organs	-0.453287	0.296947	526	0	-0.453287	0.296947	486	0
CV_414	Cardiomyopathy	Cardiovascular	-0.225233	0.299372	527	0	-0.281908	0.385819	539	0
GI_509	Diseases of tongue	Gastrointestinal	-0.31359	0.299679	528	0	-0.304286	0.51742	622	0
CV_413.6	Heart valve replaced	Cardiovascular	-0.260719	0.300659	529	0	-0.143602	0.725705	715	0
NS_341	Cerebral palsy and other paralytic syndromes	Neurological	-0.207803	0.302284	530	0	-0.296631	0.274001	470	0
NS_351	Disturbances of skin sensation	Neurological	-0.207745	0.302354	531	0	-0.228787	0.432941	571	0
GI_556.3	Abdominal or pelvic swelling, mass, or lump	Gastrointestinal	0.306465	0.303493	532	0	0.0776235	0.847833	797	0
EM_200.2	Goiter	Endocrine/Metab	0.193242	0.30385	533	0	0.297948	0.269855	462	0
EM_204.4	Hyperglycemia	Endocrine/Metab	0.431611	0.305414	534	0	0.363012	0.507525	616	0
NS_328.12	Vascular dementia	Neurological	-0.373163	0.309935	535	0	-0.586011	0.256243	452	0
CV_416.413	Atrioventricular block, complete	Cardiovascular	-0.297304	0.311499	536	0	0.273409	0.561437	648	0
DE_664.1	Lichen planus, nitidus, or striatus	Dermatological	0.368757	0.311798	537	0	0.135945	0.759956	733	0
MB_280.9	Psychoactive substance dependance	Mental	-0.212726	0.312481	538	0	-0.22679	0.493621	610	0
GI_530.3	Rectal prolapse	Gastrointestinal	-0.326822	0.313544	539	0	-0.23829	0.637193	682	0
SO_374.4	Retinopathy	Sense organs	-0.197802	0.313657	540	0	-0.0142853	0.959219	853	0
GU_586.2	Cyst of kidney	Genitourinary	-0.241387	0.318186	541	0	0.11575	0.743142	724	0
CV_416.7	Sinoatrial node dysfunction	Cardiovascular	-0.406678	0.319931	542	0	-0.406678	0.319931	501	0
CV_416.71	Sick sinus syndrome*	Cardiovascular	-0.406678	0.319931	543	0	-0.406678	0.319931	502	0
NS_355	Coma and other alteration of consciousness	Neurological	-0.406268	0.320196	544	0	-0.406268	0.320196	503	0
CV_444.11	Varicose veins of lower extremities	Cardiovascular	-0.0907532	0.321429	545	0	-0.0669578	0.636944	681	0
GU_592.1	Cystitis	Genitourinary	-0.178881	0.32228	546	0	-0.491964	0.0359168	190	0
CA_110.1	Malignant neoplasm of the thyroid	Neoplasms	-0.46082	0.325799	547	0	-0.46082	0.325799	506	0
MB_287.1	Schizophrenia	Mental	-0.460596	0.325928	548	0	-0.460596	0.325928	507	0
CA_124.3	Polycythemia vera	Neoplasms	-0.460579	0.325938	549	0	-0.460579	0.325938	508	0
CV_444	Venous insufficiency	Cardiovascular	-0.0863796	0.32595	550	0	-0.00869603	0.948534	850	0
SO_390.6	Perichondritis and chondritis of pinna	Sense organs	-0.46051	0.325978	551	0	-0.46051	0.325978	509	0
GI_526.12	Intestinal infection due to C. difficile	Gastrointestinal	-0.460313	0.326092	552	0	-0.460313	0.326092	510	0
ID_015.2	Clostridium difficile	Infections	-0.460313	0.326092	553	0	-0.460313	0.326092	511	0
CA_144.21	Leiomyoma of uterus	Neoplasms	0.109273	0.327057	554	0	0.038014	0.82857	785	0
EM_202.1	Type 1 diabetes	Endocrine/Metab	-0.154025	0.330259	555	0	0.0215633	0.925063	842	0
GI_557	Gastrointestinal hemorrhage	Gastrointestinal	-0.0652329	0.330447	556	0	-0.0376016	0.722912	713	0
EM_200.23	Multinodular goiter	Endocrine/Metab	0.273614	0.331553	557	0	0.47098	0.217131	416	0
PP_900.1	Spontaneous abortion	Pregnancy	0.387718	0.331892	558	0	0.58394	0.286267	477	0
RE_486	Other respiratory disorders	Respiratory	-0.180289	0.33514	559	0	-0.164953	0.528325	625	0
CV_430	Nontraumatic Intracranial hemorrhage	Cardiovascular	-0.205086	0.33766	560	0	-0.236424	0.490768	609	0
GU_618.3	Atrophic vaginitis	Genitourinary	-0.369758	0.340357	561	0	-0.369758	0.340357	518	0
SO_374.9	Retinal occlusions	Sense organs	-0.28905	0.340903	562	0	-0.563886	0.145107	344	0
GI_542.4	Portal hypertension	Gastrointestinal	-0.406363	0.352385	563	0	-0.406363	0.352385	520	0
SO_396.1	Conductive hearing loss	Sense organs	-0.406313	0.352417	564	0	-0.406313	0.352417	521	0
CA_114	Neuroendocrine tumors	Neoplasms	-0.406259	0.352452	565	0	-0.406259	0.352452	522	0
RE_471	Other disorders of nose and nasal sinuses	Respiratory	-0.0938832	0.353105	566	0	-0.1655	0.277183	471	0
SO_375.11	Open angle glaucoma	Sense organs	-0.224663	0.353928	567	0	-0.10842	0.745871	725	0
GU_603	Disorders of testis	Genitourinary	-0.189801	0.355395	568	0	-0.169227	0.605618	668	0
CA_101.6	Malignant neoplasm of the liver and intrahepatic bile ducts	Neoplasms	-0.47089	0.358552	569	0	-0.47089	0.358552	523	0
NS_330.12	Partial epilepsy	Neurological	0.345737	0.359894	570	0	0.0453185	0.929561	843	0
MB_280.91	Psychoactive substance withdrawal	Mental	0.345698	0.35992	571	0	0.574847	0.301249	489	0
GU_622.2	Mucous polyp of cervix	Genitourinary	0.159227	0.367151	572	0	0.359999	0.197595	398	0
GU_604	Disorders of penis	Genitourinary	-0.146946	0.367936	573	0	0.41591	0.106419	301	0
EM_247.5	Disorders of calcium metabolism	Endocrine/Metab	-0.209089	0.370315	574	0	-0.442283	0.142378	341	0
CA_108.5	Malignant neoplasm of the bladder	Neoplasms	-0.144133	0.37246	575	0	-0.111772	0.633808	680	0
CV_430.2	Nontraumatic intracerebral hemorrhage	Cardiovascular	-0.279755	0.373555	576	0	0.113152	0.834142	788	0
SO_374.42	Diabetic retinopathy	Sense organs	-0.175083	0.374046	577	0	0.00155076	0.995592	866	0
MS_700.1	Lupus	Muscloskeletal	-0.364285	0.375738	578	0	-0.364285	0.375738	531	0
CV_443.1	Stricture of artery [Arterial stenosis]	Cardiovascular	-0.246461	0.376683	579	0	-0.0669196	0.889664	829	0
GI_502.3	Diseases of pulp and periapical tissues	Gastrointestinal	-0.24621	0.376939	580	0	-0.272904	0.419753	563	0
NS_347	Other disorders of the brain and CNS	Neurological	-0.311112	0.378213	581	0	-0.933367	0.0561617	226	0
ID_052	Herpesvirus	Infections	-0.263434	0.386913	582	0	-0.339615	0.418713	562	0
GU_626.16	Excessive menstruation	Genitourinary	0.105498	0.386953	583	0	-0.0920962	0.621328	678	0
GI_500.41	Impacted teeth*	Gastrointestinal	-0.234821	0.387553	584	0	-0.854112	0.0143083	146	0
GU_619.21	Follicular cyst of ovary	Genitourinary	-0.407366	0.388608	585	0	-0.407366	0.388608	542	0
CM_761.13	Cystic kidney disease	Congenital	0.357336	0.38866	586	0	0.391424	0.465487	589	0
GU_623.6	Vaginal enterocele, congenital or acquired	Genitourinary	-0.407019	0.388828	587	0	-0.407019	0.388828	543	0
MS_708.11	Generalized osteoarthritis	Muscloskeletal	-0.406324	0.389269	588	0	-0.406324	0.389269	545	0
CA_139.53	Lipoma of skin subcutaneous tissue	Neoplasms	-0.117076	0.394196	589	0	-0.122617	0.558645	642	0
GU_627.1	Postmenopausal bleeding	Genitourinary	-0.0943242	0.398739	590	0	-0.319856	0.0579122	229	0
GI_532.2	Intestinal perforation	Gastrointestinal	0.229974	0.399261	591	0	0.074802	0.841389	793	0
MS_704	Systemic vasculitis	Muscloskeletal	-0.24894	0.399468	592	0	-0.466529	0.264943	457	0
CA_144	Gynecological benign neoplasms	Neoplasms	0.066344	0.405904	593	0	-0.0297905	0.806409	774	0
EM_256.31	Acidosis	Endocrine/Metab	-0.178406	0.406315	594	0	-0.550612	0.104974	295	0
MS_709.21	Hallux valgus (Bunion)	Muscloskeletal	-0.115115	0.410702	595	0	0.0388564	0.839876	790	0
GU_594.1	Retention of urine	Genitourinary	-0.0925526	0.413732	596	0	-0.264875	0.0979527	287	0
CV_444.1	Varicose veins	Cardiovascular	-0.0719726	0.415238	597	0	-0.0109312	0.935637	846	0
DE_664	Papulosquamous disorders	Dermatological	-0.146104	0.415355	598	0	-0.024403	0.93335	844	0
EM_252.3	Disorders of bilirubin excretion	Endocrine/Metab	-0.357468	0.416219	599	0	-0.357468	0.416219	558	0
DE_685	Disorders of sweat glands	Dermatological	-0.357363	0.416293	600	0	-0.357363	0.416293	559	0
DE_685.8	Hyperhidrosis	Dermatological	-0.357363	0.416293	601	0	-0.357363	0.416293	560	0
CV_414.2	Dilated cardiomyopathy*	Cardiovascular	-0.301095	0.41682	602	0	-0.973253	0.061142	234	0
GI_530.2	Anorectal abscess	Gastrointestinal	0.208864	0.422275	603	0	-0.367152	0.299948	488	0
DE_679.4	Pruritus	Dermatological	0.266524	0.422763	604	0	0.744042	0.109535	304	0
GU_621	Dysplasia of female genital organs	Genitourinary	-0.253593	0.422823	605	0	-0.191044	0.691571	699	0
CA_120.2	Lymphoid	Neoplasms	-0.140424	0.424289	606	0	-0.22577	0.397573	552	0
MS_709.24	Hammer toe	Muscloskeletal	-0.198476	0.424978	607	0	-0.341352	0.342475	519	0
GI_550.4	Cholesterolosis of gallbladder	Gastrointestinal	-0.40607	0.432063	608	0	-0.40607	0.432063	569	0
CV_436.2	Atherosclerosis of the extremities	Cardiovascular	-0.277514	0.434292	609	0	-0.18982	0.702759	707	0
MS_728	Chondropathies	Muscloskeletal	-0.277326	0.434457	610	0	-0.054347	0.906746	837	0
SO_386.1	Amblyopia	Sense organs	-0.277271	0.434505	611	0	-0.283442	0.548886	634	0
SO_389	Other disorders of eye	Sense organs	-0.277039	0.434707	612	0	-0.166848	0.752712	729	0
CA_144.13	Benign neoplasms of the cervix	Neoplasms	0.136543	0.437498	613	0	0.340987	0.220577	420	0
GU_581.31	Hydronephrosis	Genitourinary	-0.169548	0.437889	614	0	-0.0878173	0.771142	742	0
CA_122.22	Diffuse large B-cell lymphoma*	Neoplasms	0.288501	0.439616	615	0	0.636255	0.237152	433	0
GU_618	Noninflammatory disorders of vagina	Genitourinary	-0.184731	0.440721	616	0	-0.609775	0.0690865	245	0
GU_602.51	Prostatitis	Genitourinary	-0.224691	0.449083	617	0	0.122397	0.771235	743	0
EM_208	Disorders of parathyroid gland	Endocrine/Metab	-0.224212	0.449589	618	0	-0.0725826	0.865186	805	0
SO_386.2	Diplopia	Sense organs	-0.224082	0.449726	619	0	-0.176417	0.70206	706	0
EM_256	Disorders of fluid, electrolyte and acid-base balance	Endocrine/Metab	-0.0593601	0.450889	620	0	-0.102395	0.38782	541	0
DE_682.1	Cutaneous cyst	Dermatological	0.0822409	0.456409	621	0	0.106762	0.54965	635	0
CA_144.1	Benign neoplasms of external female genital organs and cervix	Neoplasms	0.124088	0.459554	622	0	0.341294	0.191356	389	0
MS_700.2	Sicca syndrome [Sjogren syndrome]	Muscloskeletal	-0.288817	0.460878	623	0	-0.288817	0.460878	585	0
GU_614.1	Pelvic peritoneal adhesions, female (postoperative) (postinfection)	Genitourinary	-0.166685	0.463077	624	0	-0.499364	0.149075	348	0
DE_678	Other skin and subcutaneous disorders	Dermatological	-0.0961746	0.464199	625	0	-0.041796	0.846368	796	0
SO_362	Other disorders of the eyelids	Sense organs	0.116091	0.474523	626	0	0.223179	0.396599	551	0
CA_139	Benign sarcoma-related cancers	Neoplasms	-0.0702252	0.475625	627	0	-0.0907569	0.561342	646	0
CA_106.2	Malignant neoplasm of the uterus	Neoplasms	0.164624	0.477303	628	0	0.015376	0.960601	854	0
SO_360	Inflammation of eyelids	Sense organs	-0.155206	0.478475	629	0	-0.386741	0.222706	421	0
GU_610.1	Cystic mastopathy	Genitourinary	-0.263691	0.479677	630	0	-0.133598	0.792709	768	0
SS_814	Jaundice	Symptoms	0.241882	0.480014	631	0	0.5174	0.316372	498	0
CM_761.1	Congenital malformation of kidney	Congenital	0.241825	0.480064	632	0	0.595291	0.269683	461	0
GI_552.2	Obstruction of bile duct	Gastrointestinal	-0.26305	0.480239	633	0	0.357147	0.453948	580	0
GU_625.2	Postcoital bleeding	Genitourinary	-0.306784	0.488786	634	0	-0.306784	0.488786	605	0
MB_286.11	Bipolar I disorder	Mental	-0.306123	0.489285	635	0	-0.306123	0.489285	606	0
NS_329.1	Memory loss	Neurological	-0.305946	0.489418	636	0	-0.305946	0.489418	607	0
ID_015	Clostridium	Infections	-0.305933	0.489428	637	0	-0.305933	0.489428	608	0
MS_706	Inflammatory spondylopathies	Muscloskeletal	-0.210657	0.492328	638	0	-0.117545	0.764654	736	0
GI_530	Disease of anus and rectum	Gastrointestinal	0.0734657	0.492922	639	0	-0.0982115	0.543349	629	0
CV_443	Other disorders of arteries and arterioles	Cardiovascular	-0.160932	0.493792	640	0	-0.00671593	0.986423	864	0
MS_722	Fasciopathy	Muscloskeletal	-0.13026	0.49472	641	0	-0.431736	0.125665	320	0
GU_627	Menopausal and postmenopausal disorders	Genitourinary	-0.0736869	0.497056	642	0	-0.288814	0.076413	257	0
GU_581.3	Obstructive and reflux uropathy	Genitourinary	-0.12713	0.499827	643	0	0.17015	0.561062	645	0
EM_256.6	Fluid overload	Endocrine/Metab	-0.17551	0.501163	644	0	-0.332954	0.440066	576	0
PP_900	Spontaneous abortion or history of recurrent pregnancy loss	Pregnancy	0.261171	0.502642	645	0	0.412012	0.432558	570	0
GU_610	Benign mammary dysplasias	Genitourinary	0.162129	0.506154	646	0	0.439259	0.277894	472	0
GU_593	Hematuria	Genitourinary	-0.0521782	0.511403	647	0	-0.187296	0.106165	298	0
NS_330.11	Generalized epilepsy	Neurological	-0.272604	0.512313	648	0	-0.272604	0.512313	618	0
RE_465	Pharyngitis	Respiratory	-0.223849	0.512951	649	0	0.272634	0.477595	597	0
GU_619.2	Ovarian cyst	Genitourinary	-0.117952	0.515221	650	0	-0.137291	0.589943	657	0
SO_363.7	Stenosis and insufficiency of lacrimal passages	Sense organs	-0.188095	0.515404	651	0	-0.878973	0.0187895	154	0
CA_108.4	Malignant neoplasm of the kidney	Neoplasms	0.155119	0.515622	652	0	-0.0523615	0.876389	819	0
GU_615	Endometriosis	Genitourinary	0.12091	0.522072	653	0	0.0656401	0.824489	781	0
CA_107.2	Malignant neoplasm of the prostate	Neoplasms	-0.0651912	0.522676	654	0	-0.095684	0.505914	615	0
GU_585	Kidney stone disease	Genitourinary	-0.0729094	0.522984	655	0	-0.213518	0.16786	370	0
EM_256.4	Hyperkalemia [Hyperpotassemia]	Endocrine/Metab	-0.125036	0.523345	656	0	-0.0597009	0.814393	776	0
CV_416.12	Ventricular tachycardia	Cardiovascular	-0.17885	0.525463	657	0	0.121008	0.788216	766	0
EM_200.11	Secondary hypothyroidism	Endocrine/Metab	-0.17885	0.525464	658	0	0.201636	0.582428	654	0
SO_394.1	Meniere's disease	Sense organs	-0.208396	0.527127	659	0	-0.15519	0.728527	718	0
GU_594.2	Dysuria	Genitourinary	0.165925	0.529117	660	0	0.671887	0.0804123	269	0
CA_138	Benign neoplasm of the skin	Neoplasms	-0.065183	0.53401	661	0	-0.231962	0.126154	321	0
CA_108.41	Malignant neoplasm of kidney, except pelvis	Neoplasms	0.158474	0.53869	662	0	0.116036	0.736778	721	0
DE_682	Other follicular disorders	Dermatological	0.0606089	0.544765	663	0	0.00468329	0.976542	862	0
CV_414.5	Ischemic cardiomyopathy*	Cardiovascular	-0.288496	0.547351	664	0	-0.288496	0.547351	630	0
GE_971	Genetic coagulation defects	Genetic	-0.288329	0.547474	665	0	-0.288329	0.547474	631	0
GE_971.1	Hereditary hypo-coagulability	Genetic	-0.288329	0.547474	666	0	-0.288329	0.547474	632	0
SO_390.4	Impacted cerumen	Sense organs	-0.288319	0.547481	667	0	-0.288319	0.547481	633	0
ID_052.3	Varicella zoster virus	Infections	-0.223742	0.550442	668	0	-0.744806	0.17782	378	0
MB_288.4	Phobic disorders	Mental	-0.183165	0.552129	669	0	0.11655	0.767398	739	0
GI_515	Heartburn	Gastrointestinal	-0.134534	0.554197	670	0	-0.158297	0.701573	705	0
DE_682.2	Pilonidal cyst	Dermatological	0.251855	0.55605	671	0	0.251855	0.55605	640	0
SO_360.2	Chalazion	Sense organs	0.145318	0.556353	672	0	-0.103789	0.775481	744	0
CV_410.2	Endocarditis	Cardiovascular	0.197464	0.561056	673	0	0.562715	0.198533	399	0
PP_941	Abnormal forces of labor	Pregnancy	-0.208274	0.563625	674	0	-0.4274	0.367266	528	0
CA_139.5	Lipoma	Neoplasms	-0.0659736	0.56795	675	0	-0.131368	0.450605	579	0
CA_109.3	Malignant neoplasm of brain	Neoplasms	-0.251833	0.572275	676	0	-0.251833	0.572275	651	0
CM_761	Congenital malformations of the urinary system	Congenital	0.182898	0.576164	677	0	0.473362	0.3622	525	0
CA_120.21	Mature B-cell	Neoplasms	-0.105192	0.577938	678	0	-0.0859438	0.757691	731	0
BI_168.1	Hypo-coagulability	Blood/Immune	-0.189896	0.5808	679	0	0.168623	0.688968	698	0
NS_344	Disorders of the circulation of the cerebrospinal fluid	Neurological	-0.189755	0.580944	680	0	0.339314	0.58065	653	0
GI_556.8	Nonspecific abnormal findings in stool contents	Gastrointestinal	-0.131791	0.58387	681	0	0.10954	0.734326	719	0
MB_308	Symptoms related to mental disorders	Mental	-0.0816994	0.586855	682	0	-0.105812	0.659332	689	0
RE_487.1	Epistaxis	Respiratory	-0.112271	0.588123	683	0	-0.211967	0.487207	604	0
PP_901	Abnormal products of conception	Pregnancy	-0.226023	0.591339	684	0	-0.226023	0.591339	658	0
GU_620	Noninflammatory disorders of vulva and perineum	Genitourinary	-0.14791	0.591693	685	0	0.0261736	0.956852	851	0
ID_007	Hemophilus infection	Infections	-0.223739	0.593302	686	0	-0.223739	0.593302	659	0
ID_007.1	Hemophilus influenzae	Infections	-0.223739	0.593302	687	0	-0.223739	0.593302	660	0
SS_807.1	Chronic fatigue syndrome	Symptoms	-0.223644	0.593383	688	0	-0.223644	0.593383	661	0
SS_807.11	Postviral fatigue syndrome*	Symptoms	-0.223644	0.593383	689	0	-0.223644	0.593383	662	0
DE_664.42	Psoriatic arthropathy	Dermatological	-0.223612	0.593411	690	0	-0.223612	0.593411	663	0
GI_555	Ascites	Gastrointestinal	0.159608	0.602013	691	0	0.437346	0.310275	493	0
EM_252	Other and unspecified disorders of metabolism	Endocrine/Metab	0.159603	0.602019	692	0	-0.427577	0.303406	490	0
RE_471.3	Hypertrophy of nasal turbinates	Respiratory	-0.118725	0.602651	693	0	-0.549958	0.178348	379	0
GU_621.1	Dysplasia of cervix	Genitourinary	-0.165805	0.604838	694	0	-0.147451	0.763271	735	0
DE_674	Disorders of pigmentation	Dermatological	-0.164944	0.605805	695	0	-0.486	0.198829	401	0
NS_334.2	Facial nerve disorders and weakness	Neurological	-0.164824	0.605941	696	0	-0.417565	0.465332	588	0
CA_139.61	Hemangioma	Neoplasms	0.128453	0.608986	697	0	0.455635	0.193185	390	0
SO_377.5	Vitreous hemorrhage	Sense organs	-0.201252	0.611582	698	0	-0.201252	0.611582	672	0
MS_706.2	Ankylosing spondylitis	Muscloskeletal	-0.201196	0.611634	699	0	-0.201196	0.611634	673	0
CA_112	Malignant neoplasm of other and ill-defined sites	Neoplasms	0.0394367	0.616321	700	0	-0.0693802	0.540398	627	0
GU_602.512	Chronic prostatitis	Genitourinary	-0.155135	0.616336	701	0	0.160686	0.718738	712	0
GI_500.4	Disturbances in tooth eruption	Gastrointestinal	-0.12856	0.616358	702	0	-0.740657	0.0228254	163	0
MB_280.1	Alcohol use disorders	Mental	0.0598216	0.623235	703	0	0.0974311	0.606918	669	0
NS_330.1	Epilepsy	Neurological	-0.073018	0.624021	704	0	0.0155289	0.9462	849	0
GU_622	Polyp of female genital organs	Genitourinary	0.0511116	0.624115	705	0	-0.0292891	0.856187	801	0
GU_612	Other nonmalignant breast conditions	Genitourinary	0.100791	0.625216	706	0	0.435649	0.195933	394	0
GI_552	Other diseases of biliary tract	Gastrointestinal	0.100188	0.626239	707	0	0.306566	0.269879	463	0
NS_336.5	Mononeuritis of lower limb	Neurological	-0.145836	0.626792	708	0	-0.226029	0.617131	677	0
CA_100.6	Malignant neoplasm of the larynx	Neoplasms	-0.182943	0.627561	709	0	-0.315144	0.478016	598	0
MB_291	Dissociative and somatoform disorders	Mental	-0.182857	0.627644	710	0	-0.32558	0.520063	623	0
GU_612.2	Breast conditions, congenital or relating to hormones	Genitourinary	0.167621	0.632481	711	0	0.14086	0.795847	770	0
GU_612.22	Hypertrophy of breast (Gynecomastia)	Genitourinary	0.167621	0.632481	712	0	0.14086	0.795847	771	0
BI_175.2	Secondary polycythemia	Blood/Immune	0.208139	0.643699	713	0	0.208139	0.643699	683	0
ID_004.2	Group A Streptococcus	Infections	-0.223503	0.643899	714	0	-0.223503	0.643899	684	0
DE_676	Hypertrophic conditions of skin	Dermatological	0.0763611	0.649981	715	0	-0.460889	0.0697197	246	0
RE_471.5	Nasal polyps	Respiratory	0.0676247	0.65081	716	0	0.0384711	0.870577	811	0
BI_170	Decreased white blood cell count	Blood/Immune	-0.0778176	0.651002	717	0	0.032194	0.906427	835	0
BI_170.1	Neutropenia	Blood/Immune	-0.0778176	0.651002	718	0	0.032194	0.906427	836	0
CV_410	Inflammation of the heart [Carditis]	Cardiovascular	-0.124277	0.652802	719	0	-0.0775125	0.834564	789	0
BI_175	Polycythemias	Blood/Immune	-0.154736	0.654471	720	0	-0.756322	0.0964841	286	0
ID_003	Escherichia coli	Infections	0.0656087	0.655756	721	0	0.0280741	0.902724	833	0
SO_391	Disorders of the middle ear	Sense organs	0.06554	0.655923	722	0	-0.0473069	0.825414	783	0
GI_552.1	Cholangitis	Gastrointestinal	0.14366	0.658409	723	0	0.184717	0.670854	693	0
SS_835	Cytology and pathology findings	Symptoms	-0.194632	0.665158	724	0	-0.194632	0.665158	690	0
RE_464.1	Acute nasopharyngitis	Respiratory	-0.194489	0.665278	725	0	-0.194489	0.665278	691	0
CA_107	Malignant neoplasm of male genitalia	Neoplasms	-0.0424031	0.669221	726	0	-0.0764874	0.586397	655	0
GI_504.3	Periodontitis	Gastrointestinal	0.133935	0.669644	727	0	0.2404	0.611825	674	0
ID_004	Streptococcus	Infections	-0.0773954	0.673009	728	0	0.144593	0.621536	679	0
GU_614	Inflammatory diseases of female pelvic organs	Genitourinary	-0.0589646	0.675582	729	0	-0.245887	0.245458	440	0
CV_447	Nonspecific low blood-pressure reading	Cardiovascular	-0.133988	0.676407	730	0	-0.570061	0.144054	343	0
CA_106.21	Malignant neoplasm of endometrium	Neoplasms	0.102284	0.677458	731	0	0.0580151	0.857153	802	0
CA_140	Benign neoplasm of the breast	Neoplasms	0.126032	0.67915	732	0	-0.11688	0.845895	795	0
GI_500	Disorders of tooth develoment	Gastrointestinal	-0.103789	0.680367	733	0	-0.762873	0.0167212	151	0
CA_106.13	Malignant neoplasm of the cervix	Neoplasms	0.163483	0.682611	734	0	0.462554	0.45537	582	0
ID_025	Enterococcus	Infections	0.162852	0.683177	735	0	0.298041	0.607151	671	0
SO_390.1	Otitis externa	Sense organs	-0.172204	0.683198	736	0	-0.172204	0.683198	695	0
BI_168	Coagulation defects, purpura and other hemorrhagic conditions	Blood/Immune	0.0978194	0.684255	737	0	0.0542661	0.860123	804	0
MB_280	Psychoactive substance related disorders	Mental	0.0486976	0.685989	738	0	0.11122	0.552706	636	0
SO_377	Hemorrhage of the eye	Sense organs	0.118288	0.688763	739	0	0.28165	0.535844	626	0
CV_438.11	Abdominal aortic aneurysm	Cardiovascular	-0.0962723	0.691305	740	0	-0.14354	0.645474	686	0
SS_834	Abnormal cytological findings in specimens from genital organs	Symptoms	-0.118841	0.693783	741	0	-0.162167	0.686329	696	0
NS_337	Polyneuropathies	Neurological	-0.0660351	0.696359	742	0	-0.230893	0.316221	496	0
GU_616.1	Endometrial hyperplasia	Genitourinary	0.112164	0.696648	743	0	-0.187716	0.578738	652	0
GI_554.12	Chronic pancreatitis	Gastrointestinal	0.147076	0.698393	744	0	0.136718	0.786441	763	0
DE_688.1	Sarcoidosis	Dermatological	-0.154564	0.698477	745	0	-0.154564	0.698477	703	0
BI_160.11	Iron deficiency anemia secondary to blood loss	Blood/Immune	0.146987	0.698478	746	0	0.379734	0.497893	613	0
CA_104.3	Malignant neoplasm of connective and soft tissue	Neoplasms	-0.154461	0.698575	747	0	-0.154461	0.698575	704	0
GU_612.1	Inflammatory disease of breast	Genitourinary	-0.140518	0.711436	748	0	0.703451	0.234423	432	0
ID_052.32	Herpes zoster	Infections	-0.14012	0.711837	749	0	-0.669446	0.237898	436	0
GI_529.7	Fecal incontinence and encopresis	Gastrointestinal	-0.0782382	0.719916	750	0	0.0881338	0.766506	738	0
GI_530.1	Anal fissure	Gastrointestinal	-0.0781164	0.720128	751	0	-0.234454	0.475904	595	0
EM_211	Disorders of adrenal glands	Endocrine/Metab	0.122968	0.723501	752	0	-0.196041	0.686584	697	0
GI_557.1	Hematemesis	Gastrointestinal	-0.0736302	0.727842	753	0	-0.266209	0.375335	530	0
GI_520.13	Umbilical hernia	Gastrointestinal	-0.0518237	0.729222	754	0	-0.0592795	0.78749	764	0
GU_593.3	Recurrent and persistent hematuria*	Genitourinary	-0.118124	0.733913	755	0	-0.0292038	0.943009	848	0
SO_374.5	Macular degeneration	Sense organs	-0.0491163	0.736052	756	0	-0.122773	0.561426	647	0
MS_745.3	Fracture of upper limb	Muscloskeletal	-0.0804899	0.745019	757	0	-0.635809	0.0433686	202	0
PP_941.5	False labor	Pregnancy	-0.155731	0.75085	758	0	-0.155731	0.75085	726	0
CV_413.32	Tricuspid value insufficiency*	Cardiovascular	-0.102261	0.751404	759	0	-0.512457	0.229891	431	0
RE_494	Voice disturbance	Respiratory	-0.102192	0.751487	760	0	0.163718	0.718374	711	0
CV_414.1	Hypertrophic cardiomyopathy	Cardiovascular	-0.154475	0.751852	761	0	-0.154475	0.751852	727	0
MS_740.2	Dislocation of shoulder	Muscloskeletal	-0.154383	0.751926	762	0	-0.154383	0.751926	728	0
CA_122.2	Non-Hodgkin lymphoma	Neoplasms	0.0577349	0.755396	763	0	0.0965381	0.757744	732	0
CV_440	Embolism and thrombosis	Cardiovascular	0.0281516	0.758907	764	0	0.0260138	0.849087	798	0
EM_208.2	Hyperparathyroidism	Endocrine/Metab	-0.0957063	0.759102	765	0	-0.0453746	0.922712	841	0
MS_721.11	Trigger finger	Muscloskeletal	-0.0671733	0.766106	766	0	-0.271419	0.365002	526	0
GE_966.4	Genetic of bilirubin excretion*	Genetic	-0.133809	0.768052	767	0	-0.133809	0.768052	740	0
GE_966.41	Gilbert syndrome*	Genetic	-0.133809	0.768052	768	0	-0.133809	0.768052	741	0
CA_135.5	Benign neoplasm of the paranasal sinus and nasal cavity	Neoplasms	0.0427511	0.769278	769	0	0.0271308	0.904596	834	0
SO_391.7	Perforation of tympanic membrane	Sense organs	-0.0849031	0.772479	770	0	-0.387248	0.41481	556	0
GI_558	Abnormal findings on diagnostic imaging of the digestive tract	Gastrointestinal	-0.063045	0.773118	771	0	0.0759382	0.826117	784	0
SO_391.6	Cholesteatoma of middle ear	Sense organs	0.118038	0.777232	772	0	0.118038	0.777232	746	0
CA_101.8	Malignant neoplasm of the pancreas	Neoplasms	0.117992	0.777274	773	0	0.117992	0.777274	747	0
RE_463	Rhinitis and nasal congestion	Respiratory	-0.059284	0.779738	774	0	0.140824	0.693458	700	0
PP_901.3	Missed abortion	Pregnancy	-0.11918	0.780388	775	0	-0.11918	0.780388	751	0
DE_675	Atrophic conditions of skin	Dermatological	-0.118205	0.781285	776	0	-0.118205	0.781285	752	0
GI_523.4	Diverticulitis	Gastrointestinal	-0.118088	0.781392	777	0	-0.118088	0.781392	753	0
GE_966	Other inborn errors of metabolism	Genetic	-0.118067	0.781411	778	0	-0.118067	0.781411	754	0
SO_396.8	Bilateral hearing loss	Sense organs	-0.118055	0.781422	779	0	-0.118055	0.781422	755	0
CA_138.1	Nevus, non-neoplastic	Neoplasms	-0.118031	0.781444	780	0	-0.118031	0.781444	756	0
DE_674.2	Hypepigmentation*	Dermatological	-0.118017	0.781458	781	0	-0.118017	0.781458	757	0
RE_464	Nasopharyngitis	Respiratory	-0.118007	0.781467	782	0	-0.118007	0.781467	759	0
GI_520.12	Femoral hernia	Gastrointestinal	-0.11799	0.781482	783	0	-0.11799	0.781482	760	0
DE_682.11	Sebaceous cyst [Epidermal cyst]	Dermatological	-0.0544873	0.788526	784	0	0.0523776	0.869379	810	0
RE_477	Inhalation lung injury	Respiratory	0.105776	0.789002	785	0	0.387434	0.436176	575	0
SO_391.1	Otitis media	Sense organs	0.0530723	0.789417	786	0	-0.0849656	0.735243	720	0
ID_091	Gangrene	Infections	-0.105636	0.79271	787	0	-0.105636	0.79271	769	0
DE_668	Dermatitis [eczema]	Dermatological	-0.0504489	0.79626	788	0	-0.272365	0.315031	495	0
GU_619.22	Corpus luteum cyst or hematoma	Genitourinary	-0.0497394	0.797636	789	0	-0.127758	0.64396	685	0
MS_721.1	Synovitis and tenosynovitis	Muscloskeletal	-0.049273	0.798574	790	0	-0.151024	0.553181	637	0
CA_148.2	Benign neoplasm of meninges (Meningioma)	Neoplasms	0.0955707	0.799342	791	0	-0.0991991	0.830616	787	0
CV_444.13	Esophageal varices	Cardiovascular	0.0955703	0.799342	792	0	0.572687	0.224717	422	0
NS_344.1	Hydrocephalus	Neurological	0.0955183	0.799395	793	0	0.563225	0.393332	548	0
MS_724.5	Exostosis	Muscloskeletal	-0.0955752	0.802423	794	0	-0.172778	0.717987	710	0
MS_719	Disorders of muscle	Muscloskeletal	-0.0955392	0.80246	795	0	-0.411553	0.464912	587	0
CA_108	Malignant neoplasm of the urinary tract	Neoplasms	-0.0304663	0.805531	796	0	-0.0489007	0.787936	765	0
CA_102.1	Malignant neoplasm of the of bronchus and lung	Neoplasms	-0.0439745	0.809402	797	0	-0.165155	0.483202	600	0
SO_361.9	Ectropion of eyelid	Sense organs	-0.0873444	0.810803	798	0	-0.645918	0.134859	333	0
RE_465.1	Acute Pharyngitis	Respiratory	-0.0872461	0.810909	799	0	0.4671	0.246523	441	0
SO_366	Disorders of conjunctiva	Sense organs	0.0802716	0.81598	800	0	0.286764	0.559162	643	0
GI_524	Functional intestinal disorder	Gastrointestinal	0.0802696	0.815982	801	0	0.0832184	0.867664	808	0
RE_494.1	Dysphonia	Respiratory	-0.0743687	0.824964	802	0	0.238555	0.604323	666	0
CA_102	Malignant neoplasm of the thoracic and respiratory organs	Neoplasms	-0.0343996	0.830929	803	0	-0.285466	0.176958	377	0
DE_676.2	Scar conditions and fibrosis of skin	Dermatological	0.0441403	0.833052	804	0	-0.504154	0.119108	314	0
SO_396.2	Sensorineural hearing loss	Sense organs	0.0647956	0.834565	805	0	0.254347	0.604604	667	0
MS_721.2	Ganglion cyst	Muscloskeletal	0.042915	0.835368	806	0	-0.267783	0.383119	538	0
GU_622.1	Polyp of corpus uteri	Genitourinary	0.0241543	0.840728	807	0	-0.06706	0.724284	714	0
CA_139.54	Testicular limpoma	Neoplasms	-0.0610499	0.84098	808	0	-0.0691318	0.880721	822	0
CV_440.3	Pulmonary embolism	Cardiovascular	-0.0282483	0.846501	809	0	0.0552916	0.799821	772	0
GU_614.5	Inflammatory disease of cervix, vagina, and vulva	Genitourinary	-0.03751	0.846929	810	0	-0.0293226	0.919848	839	0
PP_932	Known or suspected fetal abnormality affecting management of mother	Pregnancy	0.0526804	0.850787	811	0	-0.157103	0.707927	708	0
DE_680	Epidermal thickening	Dermatological	-0.0490491	0.857125	812	0	-0.269629	0.457654	584	0
EM_256.7	Volume depletion	Endocrine/Metab	-0.0237906	0.858938	813	0	-0.107944	0.586968	656	0
GI_517	Vascular disorders of intestine	Gastrointestinal	-0.046773	0.860417	814	0	0.410603	0.259199	453	0
GU_603.1	Hydrocele	Genitourinary	0.0411907	0.867984	815	0	0.0972042	0.806301	773	0
CA_139.6	Hemangioma and lymphangioma	Neoplasms	0.0410314	0.868235	816	0	0.301282	0.381515	536	0
GU_608	Other disorders of male genital organs	Genitourinary	-0.0274963	0.868615	817	0	0.103338	0.695138	701	0
MB_308.1	Delirium	Mental	-0.0273947	0.868857	818	0	0.0264457	0.921073	840	0
CV_406.11	Primary pulmonary hypertension	Cardiovascular	0.0742666	0.874287	819	0	0.0742666	0.874287	812	0
DE_666	Urticaria	Dermatological	0.0742661	0.874287	820	0	0.0742661	0.874287	813	0
CA_139.1	Benign neoplams of the bone and/or cartilage	Neoplasms	0.0742523	0.874299	821	0	0.0742523	0.874299	814	0
CA_135.6	Benign neoplasm of vocal cord or larynx	Neoplasms	0.0742366	0.874312	822	0	0.0742366	0.874312	815	0
MB_308.3	Hallucinations	Mental	0.0742305	0.874317	823	0	0.0742305	0.874317	816	0
NS_320	Meningitis	Neurological	0.0742108	0.874333	824	0	0.0742108	0.874333	817	0
GU_614.52	Vaginitis and vulvovaginitis	Genitourinary	-0.0692233	0.880013	825	0	-0.0692233	0.880013	820	0
CV_449	Other disorders of the circulatory system	Cardiovascular	-0.06914	0.880086	826	0	-0.06914	0.880086	821	0
EM_248	Disorders of plasma-protein metabolism, NEC	Endocrine/Metab	0.0646635	0.882713	827	0	0.0646635	0.882713	823	0
GI_540.1	Chronic hepatitis	Gastrointestinal	0.0646446	0.88273	828	0	0.0646446	0.88273	824	0
GU_617.3	Stricture and stenosis of cervix	Genitourinary	-0.0608818	0.887335	829	0	-0.0608818	0.887335	825	0
DE_675.1	Circumscribed scleroderma	Dermatological	-0.0608328	0.887381	830	0	-0.0608328	0.887381	826	0
CM_760	Congenital anomalies of genital organs	Congenital	0.0572852	0.889622	831	0	0.0572852	0.889622	827	0
BI_172	Other disorders of white blood cells	Blood/Immune	0.0572696	0.889636	832	0	0.0572696	0.889636	828	0
GU_626	Disorders of menstruation and other abnormal bleeding from female genital tract	Genitourinary	0.0141099	0.89082	833	0	0.0255292	0.875314	818	0
SS_847.2	Kidney transplant	Symptoms	-0.0542149	0.893581	834	0	-0.0542149	0.893581	831	0
GI_522.11	Crohn's disease	Gastrointestinal	0.0262049	0.894647	835	0	-0.225758	0.454299	581	0
GU_614.53	Cyst or abscess of Bartholin's gland	Genitourinary	0.0515206	0.895335	836	0	0.35029	0.51236	619	0
MS_724.52	Osteophyte*	Muscloskeletal	0.0514364	0.89542	837	0	-0.0827894	0.865774	806	0
CV_416.212	Persistent atrial fibrillation*	Cardiovascular	0.0514332	0.895423	838	0	0.0113794	0.98333	863	0
SO_392	Otalgia and effusion of ear	Sense organs	-0.0489034	0.898851	839	0	-1.00033	0.0515865	216	0
BI_169.11	Immune thrombocytopenic purpura [ITP]	Blood/Immune	0.0466558	0.900407	840	0	-0.529925	0.29608	481	0
GI_540	Hepatitis	Gastrointestinal	-0.0445642	0.903382	841	0	-0.411939	0.393334	549	0
GI_508	Diseases of lips	Gastrointestinal	0.0426835	0.904749	842	0	0.0966518	0.840381	791	0
GI_556	Other digestive system symptoms and diseases	Gastrointestinal	0.0208304	0.906053	843	0	0.0919341	0.697733	702	0
CA_122	Lymphoma	Neoplasms	0.0204188	0.906985	844	0	0.0759985	0.790869	767	0
EM_230.3	Anorexia	Endocrine/Metab	-0.0409543	0.907329	845	0	0.732649	0.150685	351	0
NS_334.21	Bell's palsy	Neurological	-0.0409225	0.907365	846	0	-1.10375	0.0122472	139	0
MB_280.8	Psychoactive substance abuse	Mental	-0.0192993	0.90985	847	0	0.134176	0.61502	676	0
GU_616.2	Hypertrophy of uterus	Genitourinary	-0.0379814	0.910716	848	0	-0.410871	0.379494	534	0
SO_397.1	Tinnitus	Sense organs	0.0364999	0.91193	849	0	-0.00536132	0.989662	865	0
RE_484	Pneumothorax and air leak	Respiratory	0.0364796	0.911954	850	0	0.412197	0.339471	517	0
SO_397	Other hearing abnormality	Sense organs	0.0340333	0.914962	851	0	-0.0216291	0.9569	852	0
PP_938	Other conditions or status of the mother complicating pregnancy, childbirth, or the puerperium	Pregnancy	-0.0335308	0.916049	852	0	0.149542	0.738061	722	0
GU_614.51	Cervicitis and endocervicitis	Genitourinary	0.0319744	0.91758	853	0	-0.139049	0.739851	723	0
NS_351.3	Paresthesia of skin*	Neurological	0.0254415	0.92649	854	0	-0.0156277	0.970972	856	0
GI_504	Periodontal diseases	Gastrointestinal	-0.0236353	0.929426	855	0	0.276366	0.478802	599	0
CA_144.2	Benign neoplasms of the uterus	Neoplasms	0.00778031	0.929689	856	0	-0.0855825	0.52825	624	0
MS_722.4	Palmar fascial fibromatosis [Dupuytren]	Muscloskeletal	-0.0128819	0.947818	857	0	-0.261087	0.367454	529	0
GU_626.1	Irregular menstrual cycle/bleeding	Genitourinary	0.00400981	0.970833	858	0	-0.119374	0.48554	602	0
GU_614.3	Pelvic inflammatory disease (PID)	Genitourinary	1.00003e-14	1	859	0	-0.347859	0.496097	611	0
MS_745.7	Skull and face fracture	Muscloskeletal	1.14361e-14	1	860	0	1.14361e-14	1	869	0
EM_256.1	Hyperosmolality and/or hypernatremia	Endocrine/Metab	8.29911e-15	1	861	0	0.682797	0.180746	382	0
GU_617	Noninflammatory disorders of cervix	Genitourinary	-4.01305e-15	1	862	0	-0.438281	0.162343	361	0
CA_101.1	Malignant neoplasm of the esophagus	Neoplasms	-5.54213e-15	1	863	0	-0.141885	0.753276	730	0
MS_740	Dislocation	Muscloskeletal	-4.82078e-15	1	864	0	-0.0152898	0.969867	855	0
GU_585.1	Renal colic	Genitourinary	-3.08763e-15	1	865	0	-0.218219	0.426319	566	0
SO_374.11	Serous retinal detachment	Sense organs	-3.55736e-15	1	866	0	0.281953	0.391783	546	0
GU_626.13	Irregular menstrual cycle	Genitourinary	1.75975e-15	1	867	0	-0.069168	0.822555	778	0
RE_477.1	Pneumoconiosis	Respiratory	4.13055e-15	1	868	0	4.13055e-15	1	870	0
GI_513.3	Duodenal ulcer	Gastrointestinal	-7.08919e-16	1	869	0	0.00113827	0.996168	867	0
MB_280.11	Alcohol abuse and dependence	Mental	5.11836e-16	1	870	0	0.130254	0.5615	649	0

## Sheet: unweighted
phecode	description	group	beta_aou	p_value_aou	rank_aou	pwide_sig_aou	beta_mgi	p_value_mgi	rank_mgi	pwide_sig_mgi	beta_ukb	p_value_ukb	rank_ukb	pwide_sig_ukb
CA_101	Malignant neoplasm of the digestive organs	Neoplasms	1.32933	7.8937e-23	1	1	1.21923	1.59156e-20	1	1	1.43578	2.78336e-48	5	1
CA_136	Benign neoplasm of the digestive organs	Neoplasms	0.53747	2.12934e-19	2	1	0.471344	6.07033e-10	3	1	0.82227	9.03973e-70	3	1
CA_136.4	Benign neoplasm of colon, rectum, anus and anal canal	Neoplasms	0.535348	1.6116e-18	3	1	0.477379	2.26785e-09	4	1	0.92615	1.41524e-80	1	1
CA_130	Cancer (solid tumor, excluding BCC)	Neoplasms	0.539233	2.32152e-18	4	1	0.375783	4.34386e-07	6	1	0.277849	8.98815e-10	20	1
CA_136.41	Benign neoplasm of the colon	Neoplasms	0.538747	4.37336e-18	5	1	0.502417	6.01097e-10	2	1	0.895784	1.06718e-62	4	1
GI_532	Other disorders of the intestines	Gastrointestinal	0.630191	6.01815e-10	6	1	0.54508	1.39271e-05	8	1	0.52014	1.66233e-06	36	1
CA_116	Secondary malignant neoplasm	Neoplasms	0.762282	2.04941e-09	7	1	0.233775	0.0572269	180	0	1.32861	9.0581e-76	2	1
RE_495	Abnormal findings on diagnostic imaging of lung	Respiratory	0.439145	5.60079e-09	8	1	0.0153189	0.894338	1020	0	-0.3934	0.104007	368	0
CA_101.4	Malignant neoplasm of the lower GI tract	Neoplasms	2.31473	2.49564e-08	9	1	2.10519	1.22225e-07	5	1	2.14123	8.19061e-09	23	1
CA_112	Malignant neoplasm of other and ill-defined sites	Neoplasms	0.552834	3.16809e-08	10	1	0.332457	5.09156e-05	10	0	0.0394367	0.616321	700	0
GI_535	Intestinal or peritoneal adhesions	Gastrointestinal	0.938247	1.0722e-07	11	1	0.470053	0.0430866	149	0	0.933502	9.19218e-15	10	1
CA_101.42	Malignant neoplasm of anus	Neoplasms	2.34661	1.54752e-07	12	1	1.87206	0.000275807	22	0	2.11685	8.22703e-08	25	1
RE_479	Pulmonary insufficiency and acute respiratory distress syndrome	Respiratory	0.45212	2.59996e-07	13	1	0.212082	0.0917761	230	0	-0.5809	0.000550834	90	0
RE_479.6	Pulmonary collapse [Atelectasis]	Respiratory	0.507798	3.40924e-07	14	1	0.233939	0.173149	351	0	-0.45677	0.0191863	216	0
EM_244	Disorders of lipoprotein metabolism and other lipidemias	Endocrine/Metab	0.486042	5.32613e-07	15	1	-0.30764	0.283965	476	0	-0.642952	0.201251	459	0
GI_520.1	Hernia of the abdominal wall	Gastrointestinal	0.437734	1.55474e-06	16	1	-0.00933509	0.942579	1061	0	-0.0859069	0.178423	445	0
RE_487.3	Hemoptysis	Respiratory	0.928881	1.6551e-06	17	1	0.257074	0.399071	586	0	-0.304308	0.178689	446	0
CA_106	Gynecological malignant neoplasms	Neoplasms	0.704262	2.87516e-06	18	1	0.606772	0.000342047	24	0	0.354483	0.0232354	227	0
DE_674	Disorders of pigmentation	Dermatological	0.372655	3.822e-06	19	1	-0.0590909	0.783336	927	0	-0.164944	0.605805	695	0
CA_114.4	Carcinoid tumors	Neoplasms	1.46562	6.51515e-06	20	1	1.34439	0.00119087	35	0
EM_256	Disorders of fluid, electrolyte and acid-base balance	Endocrine/Metab	0.287626	7.07689e-06	21	1	0.229292	0.0145671	92	0	-0.0593601	0.450889	620	0
GI_520	Hernia	Gastrointestinal	0.312438	8.00618e-06	22	1	0.0317551	0.74968	890	0	-0.222279	2.56478e-06	40	1
BI_164	Anemia	Blood/Immune	0.243397	1.56374e-05	23	1	0.166542	0.0476192	158	0	0.116462	0.0519575	293	0
CA_138	Benign neoplasm of the skin	Neoplasms	0.261108	2.66314e-05	24	1	0.0885196	0.288691	482	0	-0.065183	0.53401	661	0
CA_114.1	Malignant neuroendocrine tumors	Neoplasms	1.64084	3.19482e-05	25	1	0.70499	0.0555802	174	0
CA_136.42	Benign neoplasm of rectum and anus	Neoplasms	0.465797	3.88718e-05	27	0	0.53039	1.51196e-05	9	1	0.727867	1.64342e-22	6	1
GI_514	Gastrointestinal obstruction	Gastrointestinal	0.439748	4.30516e-05	28	0	0.337265	0.0067416	66	0	0.443927	2.36732e-05	56	1
GI_514.2	Intestinal obstruction	Gastrointestinal	0.528674	8.65863e-05	33	0	0.50413	0.00157708	39	0	0.588517	6.82542e-06	44	1
GI_522	Gastrointestinal inflammation	Gastrointestinal	0.246908	8.71182e-05	34	0	0.380615	0.000314347	23	0	-0.258142	1.02774e-07	26	1
GI_529	Symptoms involving digestive system	Gastrointestinal	0.211099	0.000130032	41	0	0.223937	0.0363939	140	0	-0.399148	6.01243e-09	21	1
GI_527	Abdominal pain	Gastrointestinal	0.195734	0.000138641	42	0	0.248168	0.000833003	30	0	-0.250651	1.07719e-05	47	1
CV_416	Cardiac arrhythmia and conduction disorders	Cardiovascular	0.224295	0.000175572	48	0	-0.101709	0.196133	374	0	-0.347	6.20822e-09	22	1
RE_488	Abnormalities of breathing	Respiratory	0.199725	0.000187685	49	0	0.0381204	0.610983	766	0	-0.467904	2.03321e-05	52	1
CV_404	Ischemic heart disease	Cardiovascular	0.230775	0.000347969	61	0	0.0941802	0.308465	502	0	-0.46923	1.49384e-16	9	1
GI_552	Other diseases of biliary tract	Gastrointestinal	0.602929	0.00108677	81	0	0.941133	3.84252e-06	7	1	0.100188	0.626239	707	0
CV_401	Hypertension	Cardiovascular	0.163018	0.00114567	82	0	-0.0277845	0.701033	858	0	-0.389467	4.36395e-21	8	1
EM_239.11	Pure hypercholesterolemia	Endocrine/Metab	0.183577	0.00143055	92	0	0.214793	0.0341519	134	0	-0.347839	2.41784e-10	18	1
CV_401.1	Essential hypertension	Cardiovascular	0.15531	0.0019277	99	0	-0.0436385	0.547268	712	0	-0.395397	1.56416e-21	7	1
CV_404.1	Myocardial infarction [Heart attack]	Cardiovascular	0.299933	0.00261975	114	0	0.185336	0.181826	358	0	-0.453825	2.78644e-08	24	1
SS_800	Chest pain	Symptoms	0.150863	0.00325494	115	0	0.224989	0.00294878	44	0	-0.311693	2.11836e-07	30	1
GI_522.9	Gastritis	Gastrointestinal	0.231753	0.0035032	118	0	0.368308	0.0297219	126	0	-0.449459	2.03163e-12	14	1
RE_468	Pneumonia	Respiratory	0.218107	0.00547704	129	0	0.26323	0.0124922	88	0	-0.387937	1.89097e-05	51	1
GI_514.3	Ileus	Gastrointestinal	0.547022	0.00582671	133	0	0.532707	0.00583465	62	0	1.47721	4.93607e-07	32	1
CV_404.11	Acute myocardial infarction	Cardiovascular	0.320829	0.00785253	153	0	0.205784	0.15923	333	0	-0.412873	4.71914e-05	59	1
MS_716	Intervertebral disc disorder	Muscloskeletal	0.169727	0.00904193	164	0	-0.152328	0.151337	319	0	-0.740027	5.26351e-10	19	1
CV_424	Heart failure	Cardiovascular	0.213071	0.0222516	209	0	0.227616	0.0768064	209	0	-0.461579	2.07897e-05	53	1
CV_424.1	Left heart failure	Cardiovascular	0.503685	0.0242601	215	0	0.995305	0.00969261	75	0	-0.620633	3.96359e-05	58	1
CV_417	Abnormalities of heart beat	Cardiovascular	0.141094	0.0276838	225	0	0.117636	0.188208	360	0	-0.475443	3.28996e-05	57	1
CV_404.2	Coronary atherosclerosis [Atherosclerotic heart disease]	Cardiovascular	0.150683	0.0290098	233	0	0.125854	0.194662	370	0	-0.514166	1.57216e-13	12	1
NS_331	Headache	Neurological	0.120535	0.0327068	246	0	-0.112116	0.247087	436	0	-0.528682	2.29189e-06	38	1
CV_413	Heart valve disorders	Cardiovascular	0.15849	0.0422468	275	0	-0.0204152	0.875445	998	0	-0.454582	3.33947e-06	41	1
MB_286	Mood [affective] disorders	Mental	0.107762	0.0444905	281	0	0.015118	0.850832	979	0	-0.439728	1.32662e-06	35	1
SS_840	Allergy	Symptoms	0.115078	0.0473308	294	0	-0.0342406	0.653369	799	0	-0.350568	7.73285e-07	33	1
GI_526	Intestinal infection	Gastrointestinal	0.225611	0.0518994	311	0	0.0382411	0.795772	939	0	-0.446356	5.70288e-05	60	1
MS_708.1	Osteoarthritis of more than one site	Muscloskeletal	-0.208117	0.0570276	318	0	-0.217526	0.278776	468	0	-0.828493	2.6811e-07	31	1
MB_286.2	Major depressive disorder	Mental	0.12177	0.0604585	336	0	0.0233289	0.794283	935	0	-0.411296	8.77726e-06	46	1
GI_520.2	Diaphragmatic hernia	Gastrointestinal	0.167969	0.0740186	372	0	-0.0125505	0.932163	1055	0	-0.324761	1.16833e-07	28	1
CV_416.2	Atrial fibrillation and flutter	Cardiovascular	0.164573	0.0857096	397	0	-0.197401	0.107543	263	0	-0.378746	1.05033e-07	27	1
SS_808	Syncope and collapse	Symptoms	0.143527	0.0933928	419	0	0.275841	0.0309231	128	0	-0.581143	1.06584e-06	34	1
GI_511	Gastro-esophageal reflux disease [GERD]	Gastrointestinal	0.0874919	0.0976289	424	0	0.120361	0.113129	267	0	-0.274058	1.42155e-05	50	1
CV_436	Atherosclerosis [ASCVD]	Cardiovascular	0.108753	0.100655	428	0	0.127568	0.165594	342	0	-0.519502	1.35117e-13	11	1
EM_239	Hyperlipidemia	Endocrine/Metab	0.0830638	0.108264	445	0	-0.077049	0.293268	485	0	-0.350938	2.69146e-11	16	1
EM_239.1	Hypercholesterolemia	Endocrine/Metab	0.0823555	0.133843	493	0	0.132299	0.158032	330	0	-0.347717	2.29814e-10	17	1
MS_708	Osteoarthritis	Muscloskeletal	0.0803466	0.136428	498	0	-0.0721095	0.362869	562	0	-0.395113	2.55729e-13	13	1
MS_716.3	Spinal disc displacement (herniation)	Muscloskeletal	0.116764	0.20389	588	0	-0.194456	0.152263	321	0	-0.805239	2.18377e-06	37	1
CV_403	Angina pectoris	Cardiovascular	0.120171	0.214707	608	0	0.21992	0.125613	289	0	-0.473257	1.84086e-11	15	1
SO_371	Cataract	Sense organs	0.0828845	0.217374	612	0	0.128263	0.150574	316	0	-0.268845	3.50312e-06	42	1
CV_433	Other cerebrovascular disease	Cardiovascular	0.108668	0.238458	646	0	-0.0724317	0.583016	753	0	-0.647307	1.22902e-05	48	1
SS_840.6	Drug and medical agent allergy	Symptoms	0.495321	0.272097	682	0	-0.0115295	0.935113	1056	0	-0.409472	1.24269e-07	29	1
CV_413.2	Aortic valve disorders	Cardiovascular	0.106257	0.354065	773	0	-0.0584281	0.738337	883	0	-0.585058	2.23279e-05	55	1
MS_718	Back pain	Muscloskeletal	-0.0460816	0.356406	776	0	-0.122164	0.106342	259	0	-0.494691	2.21369e-05	54	1
NS_328	Dementias and cerebral degeneration	Neurological	0.143701	0.485029	922	0	0.0752241	0.779891	922	0	-0.713613	7.73995e-06	45	1
GI_510	Diseases of esophagus	Gastrointestinal	0.0520385	0.51872	953	0	0.0460868	0.688266	840	0	-0.289682	1.36834e-05	49	1
GU_602.1	Benign prostatic hyperplasia	Genitourinary	0.0377589	0.656424	1061	0	0.0142909	0.914943	1037	0	-0.410433	4.18645e-06	43	1
GU_602	Disorders of prostate	Genitourinary	0.0188761	0.815599	1206	0	-0.0563587	0.643165	793	0	-0.397592	2.43366e-06	39	1

## Sheet: weighted
phecode	description	group	beta_aou	p_value_aou	rank_aou	pwide_sig_aou	beta_mgi	p_value_mgi	rank_mgi	pwide_sig_mgi	beta_ukb	p_value_ukb	rank_ukb	pwide_sig_ukb
CA_101	Malignant neoplasm of the digestive organs	Neoplasms	1.47264	1.84626e-08	1	1	3.02377	3.20248e-25	1	1	1.47217	4.24614e-21	5	1
CA_130	Cancer (solid tumor, excluding BCC)	Neoplasms	0.622248	2.63661e-06	2	1	1.80487	2.66371e-21	2	1	0.274242	6.39177e-05	35	0
CA_136.41	Benign neoplasm of the colon	Neoplasms	0.596658	7.37935e-06	3	1	0.442288	0.0396979	168	0	0.931842	3.98934e-30	3	1
CA_136	Benign neoplasm of the digestive organs	Neoplasms	0.57736	7.64291e-06	4	1	0.329806	0.0989818	284	0	0.795219	4.07488e-28	4	1
CA_136.4	Benign neoplasm of colon, rectum, anus and anal canal	Neoplasms	0.569145	1.31387e-05	5	1	0.390723	0.0649123	215	0	0.888645	7.02079e-32	2	1
CA_101.8	Malignant neoplasm of the pancreas	Neoplasms	3.42701	3.91108e-05	6	0	3.38039	6.64476e-06	20	1	0.117992	0.777274	747	0
CA_101.4	Malignant neoplasm of the lower GI tract	Neoplasms	3.39839	8.73606e-05	8	0	3.24717	1.05226e-08	5	1	1.87188	0.00403513	98	0
CA_101.42	Malignant neoplasm of anus	Neoplasms	3.33295	0.000135556	9	0	3.09851	1.21255e-05	22	1	1.85991	0.00724917	120	0
CA_116	Secondary malignant neoplasm	Neoplasms	0.874483	0.00102229	15	0	1.64511	1.01317e-06	14	1	1.49318	3.12812e-45	1	1
CA_114.1	Malignant neuroendocrine tumors	Neoplasms	1.90766	0.00710394	40	0	3.31873	1.7081e-06	16	1
CA_106	Gynecological malignant neoplasms	Neoplasms	0.890702	0.00736891	41	0	2.0226	5.26044e-06	19	1	0.439417	0.059733	233	0
GI_522.9	Gastritis	Gastrointestinal	0.460636	0.0102367	55	0	0.538074	0.269131	495	0	-0.410977	4.36444e-05	34	1
CA_108	Malignant neoplasm of the urinary tract	Neoplasms	0.845859	0.0144297	65	0	1.52379	2.12424e-05	24	1	-0.0489007	0.787936	765	0
CA_112	Malignant neoplasm of other and ill-defined sites	Neoplasms	0.488646	0.0221225	86	0	1.59537	3.86332e-13	3	1	-0.0693802	0.540398	627	0
CA_114.4	Carcinoid tumors	Neoplasms	1.33448	0.0316243	101	0	3.96392	1.63933e-06	15	1
CA_101.6	Malignant neoplasm of the liver and intrahepatic bile ducts	Neoplasms	1.55875	0.0340802	105	0	3.46711	1.82187e-08	6	1	-0.47089	0.358552	523	0
CA_101.3	Malignant neoplasm of the small intestine	Neoplasms	2.10137	0.0552377	146	0	7.15123	5.13453e-10	4	1	1.02591	0.0440021	206	0
CV_401	Hypertension	Cardiovascular	0.180554	0.0952137	211	0	0.273317	0.139764	348	0	-0.412494	1.62226e-10	7	1
CA_114	Neuroendocrine tumors	Neoplasms	0.674703	0.112447	247	0	2.24358	3.07291e-05	25	1	-0.406259	0.352452	522	0
CA_103	Malignant neoplasm of the skin	Neoplasms	0.246403	0.11515	253	0	1.20181	7.71302e-07	12	1	-0.0637655	0.54118	628	0
CV_401.1	Essential hypertension	Cardiovascular	0.166578	0.12426	272	0	0.217966	0.232806	465	0	-0.412596	2.03144e-10	8	1
CV_404.1	Myocardial infarction [Heart attack]	Cardiovascular	0.339188	0.130897	283	0	0.0796576	0.839734	1001	0	-0.535332	1.60314e-05	26	1
MB_286.2	Major depressive disorder	Mental	0.186169	0.189485	364	0	0.682986	0.0303489	143	0	-0.644666	2.17416e-06	19	1
GI_528.1	Nausea	Gastrointestinal	0.186642	0.206506	393	0	0.447903	0.0799548	255	0	-0.692379	2.78831e-05	32	1
GI_528.2	Vomiting	Gastrointestinal	0.196867	0.220832	420	0	0.523605	0.0706469	227	0	-0.708263	1.63541e-05	28	1
CA_136.42	Benign neoplasm of rectum and anus	Neoplasms	0.322014	0.220909	421	0	0.274937	0.390554	625	0	0.669951	1.32353e-08	10	1
CV_404	Ischemic heart disease	Cardiovascular	0.173029	0.22568	428	0	-0.23732	0.37627	598	0	-0.498894	1.2278e-08	9	1
CA_104	Malignant sarcoma-related cancers	Neoplasms	0.30103	0.237156	443	0	1.36287	1.25983e-05	23	1	1.0431	0.014525	147	0
GI_528	Nausea and vomiting	Gastrointestinal	0.167346	0.241004	449	0	0.418111	0.105319	294	0	-0.708263	1.63541e-05	27	1
SS_840.6	Drug and medical agent allergy	Symptoms	0.495321	0.272097	483	0	-0.125826	0.750227	922	0	-0.512786	1.05936e-05	24	1
RE_488	Abnormalities of breathing	Respiratory	0.123648	0.289769	511	0	-0.0202604	0.921078	1063	0	-0.715646	7.79485e-06	22	1
GI_535	Intestinal or peritoneal adhesions	Gastrointestinal	0.374794	0.292166	516	0	0.918916	0.0758746	244	0	0.7983	2.08594e-05	30	1
EM_239.11	Pure hypercholesterolemia	Endocrine/Metab	0.130138	0.299303	533	0	0.130287	0.633165	829	0	-0.437072	1.32774e-07	12	1
MB_286	Mood [affective] disorders	Mental	0.115104	0.333463	574	0	0.662854	0.0175429	119	0	-0.676576	3.77574e-07	15	1
SS_840	Allergy	Symptoms	-0.114395	0.334121	576	0	-0.0690104	0.731094	906	0	-0.465263	1.64623e-05	29	1
CA_105	Malignant neoplasm of the breast	Neoplasms	-0.196439	0.342267	588	0	1.88799	1.56925e-07	9	1	-0.12624	0.43354	572	0
CA_106.21	Malignant neoplasm of endometrium	Neoplasms	0.606073	0.352185	603	0	3.14211	2.47868e-06	17	1	0.0580151	0.857153	802	0
EM_239	Hyperlipidemia	Endocrine/Metab	0.0824699	0.460514	736	0	0.110499	0.545245	754	0	-0.408798	4.2027e-07	16	1
NS_356.2	Aphasia and dysphasia	Neurological	-0.331747	0.545435	853	0	-2.8291	1.88725e-07	10	1	-0.876925	0.0747065	253	0
MS_718	Back pain	Muscloskeletal	-0.0623908	0.570881	889	0	-0.43675	0.0223179	128	0	-0.714301	9.30449e-06	23	1
CV_416.2	Atrial fibrillation and flutter	Cardiovascular	-0.123592	0.572496	892	0	-0.534236	0.132706	342	0	-0.536154	8.40819e-07	17	1
MS_708.1	Osteoarthritis of more than one site	Muscloskeletal	0.129234	0.57435	894	0	0.344756	0.504862	717	0	-1.15095	7.89379e-08	11	1
CV_404.2	Coronary atherosclerosis [Atherosclerotic heart disease]	Cardiovascular	0.0855271	0.577528	897	0	-0.192909	0.489766	706	0	-0.46139	1.45299e-05	25	1
MB_291	Dissociative and somatoform disorders	Mental	0.175148	0.595636	912	0	-2.48605	8.98568e-07	13	1	-0.32558	0.520063	623	0
CV_436	Atherosclerosis [ASCVD]	Cardiovascular	0.0727439	0.632292	943	0	-0.161952	0.536829	746	0	-0.499511	3.06034e-06	20	1
CA_108.5	Malignant neoplasm of the bladder	Neoplasms	0.216867	0.640849	950	0	1.75648	4.6267e-06	18	1	-0.111772	0.633808	680	0
CA_105.1	Malignant neoplasm of the breast, female	Neoplasms	-0.0996432	0.646181	961	0	1.89503	2.00356e-07	11	1
GI_511	Gastro-esophageal reflux disease [GERD]	Gastrointestinal	-0.0479276	0.677113	1002	0	0.146351	0.4768	693	0	-0.38573	3.4391e-05	33	1
MS_715	Other non-inflammatory spondylopathy	Muscloskeletal	0.0548985	0.69941	1026	0	-1.0052	1.06109e-05	21	1	-0.757882	0.000965032	60	0
CV_403	Angina pectoris	Cardiovascular	-0.0757668	0.738175	1065	0	0.22691	0.582784	788	0	-0.564221	2.73537e-07	14	1
CV_404.11	Acute myocardial infarction	Cardiovascular	0.087607	0.744855	1075	0	0.116539	0.773655	951	0	-0.639329	7.41723e-06	21	1
NS_355.2	Alteration of consciousness	Neurological	-0.0885706	0.748547	1078	0	-2.2535	5.84988e-08	8	1
CV_424.1	Left heart failure	Cardiovascular	0.147167	0.774637	1113	0	2.88541	0.000930421	55	0	-0.928912	2.69534e-05	31	1
MS_708	Osteoarthritis	Muscloskeletal	0.0313218	0.789021	1137	0	0.0500615	0.807091	979	0	-0.526513	6.40892e-11	6	1
NS_355	Coma and other alteration of consciousness	Neurological	-0.0601469	0.824454	1165	0	-2.2535	5.84988e-08	7	1	-0.406268	0.320196	503	0
MS_714.3	Scoliosis	Muscloskeletal	-0.0342533	0.903332	1259	0	-2.36832	4.46112e-05	26	1	-0.531557	0.296567	484	0
EM_239.1	Hypercholesterolemia	Endocrine/Metab	0.00268255	0.982376	1326	0	0.200557	0.41903	648	0	-0.435978	1.34182e-07	13	1
GI_532.4	Volvulus	Gastrointestinal									2.07247	1.99292e-06	18	1
